# Supplementary material for: Identification of a DNA Methylation Episignature in the 22q11.2 Deletion Syndrome
Source: Int J Mol Sci. 2021 Aug 10;22(16):8611. doi: 10.3390/ijms22168611 (PMC8395258; doi:10.3390/ijms22168611)
Supplement: Supplementary file 1 [file ijms-22-08611-s001.zip]

Archive with 4 entries (3 files):
- ijms-1311593-sup/
- ijms-1311593-sup/ijms-1311593-sup.xlsx
- ijms-1311593-sup/Supplementary_Figures_1_2.pdf
- ijms-1311593-sup/Supplementary_images_3_4.pdf
