# Supplementary material for: Identification of a DNA Methylation Episignature in the 22q11.2 Deletion Syndrome
Source: Int J Mol Sci. 2021 Aug 10;22(16):8611. doi: 10.3390/ijms22168611 (PMC8395258; doi:10.3390/ijms22168611)
Supplement: Supplementary file 1 [file ijms-22-08611-s001.zip › ijms-1311593-sup/ijms-1311593-sup.xlsx]

## Sheet: Table 1
differentially methylated probes selected for signature discovery
	Probe	Methylation % difference	p value	Adjusted p value	chromosome	position	UCSC Gene name(s)	UCSC gene type(s)	UCSC CpG island
	cg26290543	9.95755	3.53581e-13	5.70251e-08	11	45377324			chr11:45376931-45377243
	cg18101333	9.7656	6.06668e-13	7.32157e-08	6	33757359	LEMD2	TSS1500	chr6:33756063-33757006
	cg01515960	12.664	8.17133e-11	5.03139e-06	19	2494587			chr19:2494095-2495214
	cg24173629	8.87021	1.66354e-09	3.34608e-05	22	25575559	KIAA1671	Body	chr22:25574876-25575542
	cg03168614	9.33648	1.99069e-09	3.60369e-05	20	34253242	RBM12;CPNE1;RBM12;CPNE1;CPNE1;CPNE1;CPNE1;CPNE1;CPNE1	TSS1500;TSS1500;TSS1500;TSS1500;TSS1500;TSS1500;TSS1500;TSS1500;TSS1500	chr20:34252556-34252927
	cg06259050	6.39701	7.626e-09	9.35943e-05	4	122790713	BBS7;BBS7	Body;Body	chr4:122791200-122791835
	cg10661769	10.1757	1.17928e-08	0.000120271	6	30881484	VARS2;VARS2;VARS2;GTF2H4	TSS1500;TSS1500;TSS1500;Body	chr6:30881533-30882296
	cg03883572	-11.2127	1.44719e-08	0.000138972	5	66461884	MAST4;MAST4	Body;Body	chr5:66459035-66459595
	cg05300029	6.62975	2.56893e-08	0.000187898	14	21148957			chr14:21150918-21151224
	cg16553051	8.26969	3.36306e-08	0.000225484	20	35806496	RPN2;C20orf132;RPN2;C20orf132;C20orf132	TSS1500;Body;TSS1500;Body;Body	chr20:35807409-35808043
	cg08946103	-8.9696	4.7932e-08	0.000289233	20	41307755	PTPRT;PTPRT	Body;Body
	cg20594982	11.6277	5.17875e-08	0.000304877	1	976707	AGRN	Body	chr1:975496-980305
	cg25940248	9.78163	5.70152e-08	0.000322541	4	39448464	KLB	Body	chr4:39448184-39449054
	cg21918313	9.56479	6.34187e-08	0.000344903	2	73496203	FBXO41	Body	chr2:73495920-73496910
	cg04098547	-14.3347	7.15025e-08	0.000364618	16	48125057	ABCC12	Body
	cg00487232	10.1993	7.10669e-08	0.000364618	18	32847642	ZNF397OS;ZNF397OS	5'UTR;5'UTR	chr18:32847284-32848130
	cg11096993	11.8521	7.59212e-08	0.000367757	11	67417958	ACY3	5'UTR
	cg09122308	9.1993	7.97649e-08	0.00037999	22	46776370	CELSR1	Body	chr22:46777706-46777929
	cg10432947	13.1079	8.23501e-08	0.000380221	4	2062441	NAT8L	Body	chr4:2059928-2063181
	cg24598973	5.85786	8.56317e-08	0.000387542	1	969825	AGRN	Body	chr1:967966-970238
	cg08196561	13.1994	1.15562e-07	0.00046427	16	87525539	ZCCHC14	TSS200
	cg22576165	-8.99307	1.46284e-07	0.000535124	10	29214191			chr10:29214051-29214362
	cg07250758	6.32893	1.76927e-07	0.000621915	11	61049251	VWCE	Body
	cg12872311	7.93092	2.0126e-07	0.000680067	22	28196226	MN1	1stExon	chr22:28192793-28198592
	cg16669004	7.15367	2.79513e-07	0.000816894	7	99064009	ATP5J2-PTCD1;ATP5J2;ATP5J2;ATP5J2;ATP5J2	TSS200;TSS200;TSS200;TSS200;TSS200	chr7:99063423-99063624
	cg23272978	10.0542	2.89586e-07	0.000835427	11	65315030	LTBP3;LTBP3;LTBP3	Body;Body;Body	chr11:65314912-65315476
	cg21385821	-5.39803	2.88731e-07	0.000835427	17	50237844	CA10;CA10	TSS1500;TSS1500	chr17:50235175-50236466
	cg26126295	-7.70546	3.03304e-07	0.000871529	4	119095240	NDST3	Body
	cg08966208	7.34626	3.09408e-07	0.000875177	11	1769409	HCCA2;LOC402778	Body;TSS200	chr11:1768979-1770712
	cg07123701	-7.69681	3.94114e-07	0.00104154	4	56024434			chr4:56023750-56024066
	cg15988785	-7.32251	5.48417e-07	0.0013326	22	21389041			chr22:21386493-21387000
	cg08009642	7.83212	5.67339e-07	0.00136484	18	2337880
	cg05781898	7.58784	5.76475e-07	0.00138222	15	33007948			chr15:33009530-33011696
	cg26550861	-9.39011	7.58987e-07	0.00167684	6	74072376	C6orf221	TSS200	chr6:74073294-74073561
	cg08496775	-6.60782	8.87251e-07	0.00186764	8	80523226	STMN2	TSS200	chr8:80523975-80525765
	cg24694501	-12.6873	9.03459e-07	0.00187989	2	16154177			chr2:16153944-16154419
	cg14978033	-7.14605	9.28255e-07	0.00190954	5	116791458
	cg03321020	-7.70653	9.57536e-07	0.00192964	1	11958326
	cg08405447	-6.92416	1.01388e-06	0.0020114	13	24520404	ANKRD20A19P	Body
	cg27565337	10.6928	1.06713e-06	0.00207719	13	114856062	RASA3	Body	chr13:114849000-114852746
	cg17910613	-5.29956	1.23989e-06	0.00232595	22	18893280	DGCR6	TSS1500	chr22:18893251-18894291
	cg10052908	-7.92871	1.24638e-06	0.00233208	6	74063522	DPPA5	Body	chr6:74063519-74064471
	cg13344095	-10.7717	1.33318e-06	0.00245017	6	26233352
	cg24309470	7.12061	1.38819e-06	0.00251931	1	12533615	VPS13D;VPS13D	Body;Body
	cg18751702	-6.0936	1.48459e-06	0.0026478	15	93353951			chr15:93352340-93353082
	cg12545044	5.34945	1.74805e-06	0.00301377	19	12389907	ZNF44;ZNF44	Body;Body
	cg24173182	7.32083	1.88923e-06	0.00317403	17	1961286	HIC1;HIC1	Body;Body	chr17:1952919-1962328
	cg08888354	7.81621	2.08687e-06	0.00340124	19	37958707	ZNF570;ZNF569	TSS1500;TSS1500	chr19:37959852-37960615
	cg09293007	7.70448	2.14012e-06	0.00345612	15	31697601	KLF13	Body
	cg24536250	-6.31972	2.46403e-06	0.0037778	5	50218625
	cg15913312	-5.49866	2.60735e-06	0.00391702	4	111009988	ELOVL6;ELOVL6	Body;Body
	cg01008731	-5.14771	2.61678e-06	0.00392196	3	98292801
	cg26953232	5.48029	2.72118e-06	0.00403777	6	32942494	BRD2;BRD2	Body;Body	chr6:32939275-32940954
	cg08829979	-5.45718	2.98533e-06	0.00427215	14	70460920	SMOC1;SMOC1	Body;Body
	cg24729364	-12.7136	3.59486e-06	0.00480558	16	87194677
	cg11518839	-6.03135	3.83804e-06	0.00499372	5	176216711
	cg03310838	-7.09023	3.9056e-06	0.00505919	16	88545042	ZFPM1	Body
	cg00826892	-7.14282	4.16616e-06	0.0052193	4	178366013			chr4:178363239-178363708
	cg13935009	-7.04547	4.16098e-06	0.0052193	1	205497713	CDK18;CDK18;CDK18	Body;Body;Body	chr1:205498003-205498590
	cg10573232	7.24924	4.47704e-06	0.0054669	12	119772533	CCDC60;CCDC60	5'UTR;1stExon	chr12:119772353-119772594
	cg21217093	-6.37594	4.54475e-06	0.00550317	9	81871809
	cg06042395	-5.56095	4.57504e-06	0.00551178	3	10806243	LOC285370	TSS1500
	cg12559997	-6.34225	4.60739e-06	0.00552361	10	134772029			chr10:134774213-134774485
	cg03352189	-8.24959	4.71478e-06	0.00561517	3	49236918	CCDC36;CCDC36	TSS200;5'UTR	chr3:49236567-49237328
	cg24362661	13.163	4.78335e-06	0.00565995	1	871546	SAMD11	Body	chr1:869332-871872
	cg14396619	-6.15317	5.30912e-06	0.00600686	7	98424185
	cg05758220	-6.8726	5.56077e-06	0.00612879	12	87738766
	cg17143376	-6.91045	5.76396e-06	0.00624391	10	135202839	PAOX;PAOX;PAOX	Body;Body;3'UTR	chr10:135203101-135203316
	cg23516451	-6.26653	7.25922e-06	0.00720065	5	38845028	OSMR;OSMR	TSS1500;TSS1500	chr5:38845502-38846476
	cg08585844	-5.00149	7.30737e-06	0.0072385	11	134597440
	cg19290181	-9.60205	7.41695e-06	0.00730706	6	85257308
	cg13939055	-8.49892	8.34467e-06	0.00779672	1	244094869			chr1:244094755-244095117
	cg25350097	-5.92597	8.54099e-06	0.00790872	2	110963774	NPHP1;NPHP1;NPHP1;NPHP1	TSS1500;TSS1500;TSS1500;TSS1500	chr2:110962400-110962631
	cg18648496	-6.40841	9.56116e-06	0.0085756	6	55142011	HCRTR2	Body
	cg13428516	-10.0329	9.89279e-06	0.00873522	19	49224033	MAMSTR;RASIP1	TSS1500;3'UTR	chr19:49223833-49224276
	cg10838157	-5.42832	9.92182e-06	0.00873522	15	27819662
	cg13127231	6.35624	1.16314e-05	0.00957664	13	111806949	ARHGEF7;ARHGEF7;ARHGEF7;ARHGEF7	Body;5'UTR;Body;Body	chr13:111805638-111806531
	cg22198853	-11.4945	1.1836e-05	0.00971719	6	1594411
	cg21617694	-6.57149	1.23595e-05	0.0100515	6	28715138
	cg25453625	-7.94347	1.31103e-05	0.0105364	7	4347751			chr7:4347707-4348017
	cg09294156	-5.12139	1.35634e-05	0.0107573	6	28698008
	cg13490352	-9.99186	1.38644e-05	0.0109207	7	55072042			chr7:55072266-55072622
	cg19317226	-9.12661	1.38805e-05	0.0109207	10	130726701
	cg00207428	-5.46684	1.39052e-05	0.0109207	16	2031785	NOXO1;NOXO1;NOXO1	TSS1500;TSS1500;TSS1500	chr16:2033492-2034800
	cg00297832	6.39546	1.40356e-05	0.0109755	1	1565541	MIB2;MIB2;MIB2;MIB2;MIB2;MIB2	Body;Body;Body;Body;Body;Body	chr1:1564421-1570006
	cg12283482	-7.01377	1.43038e-05	0.0111013	4	57254754	AASDH	TSS1500	chr4:57253468-57253745
	cg16207110	-7.42109	1.47007e-05	0.0112526	17	37024401			chr17:37025737-37027104
	cg21137446	-5.12964	1.47616e-05	0.0112635	9	127314222	NR6A1;NR6A1;NR6A1	Body;Body;Body
	cg13102348	-6.5055	1.50672e-05	0.0114364	15	97629221
	cg09276531	-5.89863	1.58149e-05	0.0117879	19	36611273	TBCB	Body	chr19:36612342-36612932
	cg04685865	-5.31857	1.59784e-05	0.011879	19	17712768	UNC13A	3'UTR	chr19:17716644-17717531
	cg22172057	-9.08994	1.67403e-05	0.0122319	10	1405937	ADARB2	Body	chr10:1404659-1406219
	cg18875629	-8.69264	1.77001e-05	0.0127288	22	27834439			chr22:27834425-27834630
	cg03593908	-8.90525	1.79123e-05	0.0128237	13	60842299
	cg11867197	-5.51275	1.85334e-05	0.0131013	10	129493045
	cg23050405	-6.14413	1.86424e-05	0.0131196	6	152012474	ESR1	5'UTR
	cg16661628	6.90808	2.08763e-05	0.0142611	20	32857227			chr20:32856659-32857248
	cg26258077	6.551	2.1131e-05	0.0143563	2	206952159	INO80D	TSS1500	chr2:206949712-206950613
	cg27107076	-7.71322	2.26957e-05	0.0151467	2	25050844	ADCY3	Body
	cg25310917	-7.2982	2.37972e-05	0.0156795	13	101944700	NALCN;NALCN	ExonBnd;Body
	cg18408273	-6.7561	2.45922e-05	0.0160177	4	115484805
	cg02339083	-7.0199	2.46759e-05	0.0160396	22	45740309	SMC1B	3'UTR
	cg06942649	-5.5072	2.57962e-05	0.0164575	8	436813
	cg06127801	-6.74191	2.58435e-05	0.0164732	2	239625367
	cg13439315	-6.44742	2.70868e-05	0.0169231	4	7197511	SORCS2	Body	chr4:7194537-7195467
	cg10725855	-7.76353	2.84044e-05	0.0174749	5	140589613	PCDHB12	1stExon	chr5:140589744-140590657
	cg18810947	8.06229	2.88436e-05	0.0176438	19	12831659	TNPO2;TNPO2;TNPO2	Body;Body;Body	chr19:12831793-12832225
	cg08867825	-11.2696	2.97295e-05	0.018012	1	102312608	OLFM3	Body
	cg20266770	-7.81603	3.19571e-05	0.0188593	1	107270063
	cg06148230	-8.551	3.30013e-05	0.019287	3	190414881
	cg23484655	-8.40952	3.48058e-05	0.0199814	15	62516670			chr15:62516324-62516805
	cg08740177	-5.16605	3.6031e-05	0.0204757	2	241184319			chr2:241185136-241185374
	cg18839255	-5.86085	3.75154e-05	0.020977	1	31354285	SDC3	Body
	cg26591930	-5.83451	3.78192e-05	0.0210818	11	70672986	SHANK2	Body	chr11:70672834-70673055
	cg18747451	-7.1458	3.81129e-05	0.0212107	8	135917873
	cg21342728	-5.70496	4.00109e-05	0.0219155	22	41075673	MCHR1	1stExon
	cg04495993	-5.81441	4.03022e-05	0.0220084	8	50980859	SNTG1	5'UTR
	cg24120669	-6.43561	4.07124e-05	0.0221479	5	140529819	PCDHB6	TSS200	chr5:140531157-140532017
	cg26740942	-6.35462	4.13773e-05	0.0223595	17	37123711	FBXO47	TSS200
	cg15632936	-5.98495	4.39674e-05	0.023343	5	176216372
	cg00401503	-6.3925	4.66126e-05	0.0242942	3	126912011	C3orf56;C3orf56	1stExon;5'UTR
	cg14853772	6.13304	4.66352e-05	0.0242942	2	9613781	IAH1	TSS1500	chr2:9614194-9615235
	cg08213590	-6.9388	4.7167e-05	0.0244079	6	99236007
	cg13460311	-6.99931	4.98998e-05	0.0252855	18	72837782			chr18:72837484-72837701
	cg20322862	-5.25682	5.00711e-05	0.0253545	18	3412088	TGIF1;TGIF1	5'UTR;1stExon
	cg13842639	-7.22873	5.08938e-05	0.0256635	9	38488083			chr9:38487602-38488284
	cg00649377	7.0114	5.10981e-05	0.0256949	6	30881728	VARS2;VARS2;VARS2;GTF2H4	TSS1500;TSS1500;TSS1500;Body	chr6:30881533-30882296
	cg14971320	-7.0258	5.2263e-05	0.0260455	10	43699070	RASGEF1A	Body	chr10:43697777-43698177
	cg07937578	6.86479	5.30054e-05	0.0260979	4	25487481
	cg05594286	-6.54483	5.76812e-05	0.0273348	16	86840467
	cg25973545	-5.75294	6.01914e-05	0.0279213	19	31183592
	cg17177536	-7.34093	6.39153e-05	0.0289771	10	19778008
	cg11325247	5.90371	6.41851e-05	0.0290379	4	120612184
	cg11976911	-7.23985	6.51892e-05	0.0293012	11	13509032
	cg18500413	-5.86361	6.64808e-05	0.0296046	3	138724277	PRR23A;PRR23A	3'UTR;1stExon	chr3:138724325-138725446
	cg23513591	-8.99443	6.71945e-05	0.0298139	13	81229232			chr13:81229047-81229445
	cg18257031	6.23715	7.33871e-05	0.0317192	1	27683809	MAP3K6;MAP3K6	Body;Body	chr1:27683277-27683590
	cg25900631	-6.18276	7.39851e-05	0.0318321	15	97490760
	cg06853489	-7.54235	7.43616e-05	0.0318804	1	73531614
	cg00819417	-5.9539	7.59181e-05	0.0322801	17	29698916	NF1;NF1	Body;Body
	cg20277006	-5.83593	7.61107e-05	0.0323399	10	43254088			chr10:43248523-43250912
	cg12045875	-11.4602	7.67381e-05	0.0324339	6	74104594	DDX43;DDX43	1stExon;5'UTR	chr6:74104425-74104878
	cg06804210	-5.80376	7.70473e-05	0.0325121	2	87036948	CD8A	TSS1500	chr2:87036600-87037001
	cg07839105	-5.69441	7.8418e-05	0.0329369	19	694837	PRSSL1	Body	chr19:690638-690927
	cg23080060	-9.22235	7.90536e-05	0.0331654	5	61028303
	cg01124477	-7.15646	8.45391e-05	0.0346438	2	181738271
	cg06247170	-5.86681	8.5894e-05	0.0349813	20	61657085	LOC63930	Body	chr20:61660249-61660881
	cg19206486	-7.04753	8.75627e-05	0.0353823	19	49523046			chr19:49522773-49523093
	cg14689479	7.962	9.50139e-05	0.0369895	8	53326618
	cg21497977	-6.54009	0.000112846	0.0407545	6	159360984			chr6:159360625-159360952
	cg02497785	-9.79361	0.000119308	0.0421014	7	48494608	ABCA13	Body	chr7:48494361-48494753
	cg17651613	-6.16514	0.000120713	0.042293	8	143111540
	cg05836043	-7.15532	0.000178425	0.0543996	18	7011388	LAMA1	Body	chr18:7011267-7011488
	cg07571438	-7.86402	0.0001972	0.0575785	5	83477227	EDIL3;EDIL3	Body;Body
	cg00179952	-8.04888	0.000211882	0.0600492	10	67330494	LINC01515	TSS1500
	cg05852568	-9.13785	0.000246672	0.0658413	2	95537405	TEKT4	1stExon	chr2:95537196-95537810
	cg08072217	-8.31071	0.000291483	0.0730078	7	2136882	MAD1L1;MAD1L1;MAD1L1	Body;Body;Body
	cg03986562	-9.79133	0.000316933	0.0768272	16	7703893	A2BP1;A2BP1;A2BP1;A2BP1;A2BP1;A2BP1	Body;Body;Body;Body;Body;Body	chr16:7703811-7704090
	cg13176198	-9.27486	0.000342947	0.0806037	15	30336915			chr15:30336644-30337136
	cg01847718	-8.52636	0.000396659	0.0876789	12	14926763	H2AFJ;H2AFJ	TSS1500;TSS1500	chr12:14927291-14928023

## Sheet: Table 2
Differentially methylated Regions (DMRs)
10% methylation difference / 3 CpGs
		seqnames	start	end	width	strand	no.cpgs	min_smoothed_fdr	Stouffer	HMFDR	Fisher	maxdiff	meandiff	overlapping.genes
	1	chr10	130726406	130726701	296	*	3	6.7514e-33	9.85575e-19	2.26226e-08	5.70712e-18	-0.127999	-0.110708
	2	chr11	13508769	13509032	264	*	3	3.76723e-32	7.54092e-19	9.38147e-08	7.61073e-18	-0.121843	-0.112732
	3	chr4	3516065	3516692	628	*	4	2.94715e-23	8.78108e-16	8.66424e-06	1.04421e-14	-0.128418	-0.120364	LRPAP1
	4	chr1	61516830	61517876	1047	*	3	4.50192e-24	8.7621e-10	1.27295e-07	3.73618e-12	-0.180375	-0.11551	NFIA
	5	chr4	68751543	68752169	627	*	3	1.06125e-17	3.25571e-12	9.68322e-06	1.93167e-11	-0.107662	-0.102948	UBA6-AS1
5% methylation difference / 5 CpGs
	1	chr8	101348359	101349699	1341	*	11	9.2665e-142	1.24175e-72	3.58225e-10	2.24857e-69	-0.135522	-0.0964494	RNF19A
	2	chr7	27140797	27145159	4363	*	32	2.27146e-83	1.91223e-61	2.41097e-05	4.01366e-61	-0.116379	-0.0505201	HOXA2
	3	chr15	74217125	74219948	2824	*	16	2.4608e-112	5.07852e-53	1.51433e-08	7.53085e-56	-0.111162	-0.0557068	LOXL1, LOXL1-AS1
	4	chr18	13610632	13611824	1193	*	15	2.16689e-79	8.77524e-49	5.09206e-06	1.14744e-44	-0.0787221	-0.0522553	LDLRAD4, MIR4526
	5	chr6	74063014	74064865	1852	*	11	4.91744e-83	8.56686e-41	5.10607e-07	2.12522e-42	-0.157791	-0.0973413	DPPA5
	6	chr17	79798629	79801920	3292	*	18	4.04137e-39	2.97945e-45	0.000176184	7.64982e-40	-0.071196	-0.0526886	RP11-498C9.2, P4HB
	7	chr3	189347820	189350129	2310	*	11	2.51236e-53	6.24199e-37	6.63825e-07	1.27938e-35	-0.154967	-0.0692596	TP63
	8	chr8	144654887	144659166	4280	*	20	4.57236e-36	1.38092e-38	0.00018556	7.43462e-34	-0.101721	-0.0517429	RP11-661A12.9, MROH6, NAPRT1
	9	chr6	74103227	74105065	1839	*	15	1.40415e-67	3.44206e-30	1.62517e-06	1.02456e-33	-0.150735	-0.070506	DDX43, OOEP, snoU13
	10	chr3	126911277	126912011	735	*	11	1.02168e-57	1.25822e-36	5.74864e-06	2.47177e-33	-0.104531	-0.0684997	C3orf56
	11	chr8	134261007	134263111	2105	*	8	5.43328e-57	2.34376e-34	2.56088e-07	1.55678e-32	-0.115942	-0.0713953	NDRG1
	12	chr17	75314602	75317185	2584	*	19	2.07744e-35	2.19186e-34	5.05589e-05	4.78988e-32	-0.0940782	-0.0526833	2021-09-09
	13	chr22	38713453	38714771	1319	*	12	3.71998e-56	5.83971e-34	2.4613e-05	1.26492e-31	-0.0840166	-0.0531419	CSNK1E
	14	chr11	70672365	70673256	892	*	10	2.97936e-57	2.19979e-32	2.57447e-06	4.72997e-31	-0.0951649	-0.0655334	SHANK2
	15	chr9	125794756	125797284	2529	*	14	2.00093e-45	3.21125e-31	6.14905e-05	8.46908e-31	-0.0988536	-0.0598082	RABGAP1, GPR21
	16	chr1	156211409	156212578	1170	*	11	2.87277e-58	3.43457e-29	3.80495e-07	2.45905e-30	-0.125197	-0.0653109	PMF1-BGLAP, PMF1, BGLAP
	17	chr10	102278639	102280551	1913	*	15	4.04781e-48	6.11118e-30	2.53784e-05	6.06768e-30	-0.092193	-0.0536498	SEC31B, NDUFB8, NDUFB8
	18	chr9	139554979	139557920	2942	*	9	2.59732e-25	1.37497e-32	2.45025e-05	2.73475e-29	-0.12224	-0.0705769	EGFL7
	19	chr4	6694021	6695698	1678	*	11	6.52308e-39	1.7478e-32	1.39344e-05	5.48951e-29	-0.116986	-0.0666707	S100P, AC093323.1
	20	chr2	45394833	45398381	3549	*	16	6.90318e-62	6.62844e-22	1.70964e-09	5.83995e-29	-0.18642	-0.0510339	AC009236.2, LINC01121
	21	chr7	55071456	55073857	2402	*	9	3.70954e-43	2.6094e-31	3.15744e-06	8.07177e-29	-0.122087	-0.0729729
	22	chr5	96077702	96079350	1649	*	7	6.58699e-49	4.91876e-29	3.22219e-07	1.98262e-28	-0.144876	-0.0966245	CAST, CTC-506B8.1
	23	chr19	49242037	49244965	2929	*	13	2.85472e-43	4.33254e-31	4.09707e-05	2.31201e-28	-0.0860696	-0.0503143	RASIP1, IZUMO1
	24	chr11	67048673	67052992	4320	*	16	6.57814e-24	5.35127e-32	0.000301144	3.88447e-28	-0.0908911	-0.0535288	ADRBK1
	25	chr10	43697918	43700652	2735	*	10	6.48219e-41	5.45271e-30	7.29621e-06	9.46028e-28	-0.0844347	-0.052966	RASGEF1A
	26	chr2	16152962	16155077	2116	*	6	5.75763e-42	9.28155e-29	2.46902e-07	4.78619e-27	-0.12553	-0.089224	AC010145.4
	27	chr3	49170498	49171343	846	*	7	1.71613e-50	1.27865e-26	6.02859e-07	1.0811e-26	-0.130524	-0.0843162	LAMB2
	28	chr6	30623247	30624769	1523	*	15	9.38793e-49	5.83157e-25	4.01534e-05	1.60833e-26	-0.103909	-0.0503779	DHX16
	29	chr17	42247565	42249103	1539	*	10	1.81617e-44	1.06412e-27	5.97794e-06	2.05472e-26	-0.113462	-0.0538244	ASB16
	30	chr17	79004850	79007529	2680	*	16	5.50718e-33	1.49495e-29	0.000156032	2.07967e-26	-0.092675	-0.0543982	BAIAP2-AS1
	31	chr19	4539943	4544574	4632	*	15	4.01447e-18	4.81842e-30	0.000433905	2.80568e-26	-0.10298	-0.0605416	CTB-50L17.14, LRG1, SEMA6B
	32	chr8	6418978	6421171	2194	*	13	3.03304e-38	2.38028e-26	3.01143e-05	3.92029e-26	-0.101177	-0.068748	MCPH1, ANGPT2
	33	chr17	5137892	5138696	805	*	8	9.04509e-45	3.14042e-28	2.47963e-06	5.5127e-26	-0.0842951	-0.0586025	RP11-333E1.1, SCIMP
	34	chr14	24539335	24541377	2043	*	13	7.13129e-47	6.03526e-25	3.60893e-06	8.50856e-26	-0.087729	-0.0553217	CPNE6
	35	chr1	27959253	27962412	3160	*	13	1.24885e-40	7.31914e-26	5.14041e-05	1.38979e-25	-0.10186	-0.0528148	FGR
	36	chr13	23309689	23310675	987	*	9	6.72023e-43	1.3107e-27	1.54275e-05	2.00926e-25	-0.103514	-0.0795868
	37	chr22	39759957	39760924	968	*	8	3.40342e-43	2.48614e-27	1.48023e-05	3.74965e-25	-0.105888	-0.0625843	SYNGR1
	38	chr18	72836762	72837782	1021	*	8	7.69109e-40	2.78583e-27	3.91575e-05	1.65129e-24	-0.0959826	-0.0770976
	39	chr10	134231487	134232489	1003	*	6	1.46673e-36	4.6369e-26	9.59402e-07	1.82168e-24	-0.11958	-0.0877512
	40	chr1	26880207	26883498	3292	*	12	2.84912e-32	1.36438e-27	0.00027505	3.09617e-24	-0.102507	-0.0517057	RPS6KA1, MIR1976
	41	chr1	92945668	92947961	2294	*	8	6.40089e-28	1.56838e-26	1.84294e-05	3.65017e-24	-0.110459	-0.0759721	GFI1
	42	chr9	133768931	133770279	1349	*	8	4.20481e-37	3.2803e-26	1.79428e-05	6.06883e-24	-0.110174	-0.0605749	QRFP
	43	chr3	11266695	11267627	933	*	9	1.68354e-35	2.01907e-26	0.000105149	1.7723e-23	-0.0885332	-0.0706198	HRH1
	44	chr1	59361551	59363346	1796	*	9	1.48102e-34	2.8582e-25	1.96059e-05	2.12675e-23	-0.0924107	-0.0545203	LINC01135, RP4-794H19.1
	45	chr12	124864528	124865130	603	*	8	3.25452e-38	7.12929e-26	5.97463e-05	3.06295e-23	-0.0800394	-0.0711873	NCOR2
	46	chr19	850975	853540	2566	*	14	8.37187e-31	8.28798e-25	3.93821e-05	3.38701e-23	-0.0906623	-0.057832	ELANE
	47	chr10	77871618	77872458	841	*	8	2.92377e-40	3.82068e-25	1.52101e-06	3.77885e-23	-0.165619	-0.0618378	C10orf11
	48	chr12	75784144	75785295	1152	*	12	6.35063e-41	5.63311e-21	0.000152802	6.16704e-23	-0.0879162	-0.0545308	GLIPR1L2, CAPS2
	49	chr20	20036632	20038189	1558	*	10	5.40303e-35	5.03423e-25	1.47196e-05	6.25008e-23	-0.125976	-0.0655003	C20orf26, CRNKL1
	50	chr20	45980204	45982308	2105	*	10	2.29282e-30	3.67863e-25	4.67768e-05	7.8118e-23	-0.0856464	-0.0529851	RP4-569M23.2, ZMYND8
	51	chr5	58652602	58654193	1592	*	9	1.24337e-30	1.54884e-25	9.13709e-05	7.98473e-23	-0.106806	-0.0694426	PDE4D
	52	chr1	32706433	32708485	2053	*	12	3.40171e-30	7.13409e-22	0.000138867	1.05653e-22	-0.100267	-0.0521056	MTMR9LP
	53	chr2	105274698	105276658	1961	*	10	1.32791e-29	7.26483e-24	7.95473e-06	1.85538e-22	-0.118152	-0.062773	AC013402.5
	54	chr15	74609775	74610683	909	*	6	1.17922e-37	1.56466e-24	5.90454e-06	1.98172e-22	-0.0848414	-0.0624883	CCDC33
	55	chr13	101173617	101174420	804	*	8	6.25366e-35	2.64731e-24	3.91522e-05	8.26448e-22	-0.0884734	-0.0645564	PCCA
	56	chr16	85946351	85948856	2506	*	9	6.7643e-28	1.00448e-23	1.37233e-05	1.52238e-21	-0.0839681	-0.0582047	IRF8
	57	chr6	10519310	10521715	2406	*	11	2.06934e-29	5.00117e-23	0.000221259	1.73151e-21	-0.0911928	-0.0517432	GCNT2
	58	chr5	58882243	58883504	1262	*	7	2.29996e-30	1.23071e-23	1.84026e-05	1.8671e-21	-0.114892	-0.0593777	PDE4D
	59	chr17	37024020	37025274	1255	*	8	5.72785e-38	7.18867e-22	1.1409e-05	3.46101e-21	-0.103805	-0.0625285
	60	chr15	31515750	31516481	732	*	8	3.14688e-35	4.62014e-23	2.23938e-05	3.67803e-21	-0.0837934	-0.0687248	RP11-16E12.1, RP11-16E12.2
	61	chr16	2082689	2084192	1504	*	8	4.79685e-34	1.34741e-22	4.33096e-05	7.67058e-21	-0.0716017	-0.0540188	SLC9A3R2
	62	chr5	66461884	66462988	1105	*	5	3.09369e-41	7.18797e-20	8.73281e-08	8.45621e-21	-0.106603	-0.0756934	MAST4
	63	chr1	19248518	19250279	1762	*	7	6.78001e-26	5.33149e-23	4.9535e-05	1.07087e-20	-0.10407	-0.0594453	IFFO2
	64	chr20	32856747	32857227	481	*	6	4.95556e-34	8.7203e-23	2.26932e-05	1.12352e-20	0.101426	0.0793133	ASIP, RP4-785G19.5
	65	chr6	4889428	4890656	1229	*	9	6.12988e-37	3.13018e-16	3.75433e-05	1.60865e-20	-0.116296	-0.0641558	CDYL
	66	chr5	110062384	110062837	454	*	9	1.38582e-31	2.10869e-23	0.000368264	1.7252e-20	-0.0978932	-0.0872437	TMEM232
	67	chr17	9923497	9926215	2719	*	8	2.13715e-19	2.37591e-22	7.20305e-05	2.71784e-20	-0.117114	-0.0684928	GAS7
	68	chr11	69257736	69261044	3309	*	13	5.81477e-25	2.55377e-22	0.00054446	4.12617e-20	-0.0874129	-0.0565373	AP000439.2
	69	chr12	96388589	96391252	2664	*	14	1.82346e-26	9.13711e-23	0.000832179	4.87171e-20	-0.102019	-0.0504079	RP11-256L6.3, HAL
	70	chr17	46678719	46682413	3695	*	12	5.41716e-21	1.02882e-22	0.000591444	4.9464e-20	-0.101363	-0.0566817	HOXB-AS3, HOXB3, HOXB6
	71	chr14	65230287	65231406	1120	*	6	2.57643e-34	9.223e-21	3.02432e-06	1.049e-19	-0.0801366	-0.0534123	SPTB
	72	chr2	164204628	164205820	1193	*	8	8.19885e-30	8.18859e-22	5.0791e-05	1.1463e-19	-0.0793933	-0.0586804
	73	chr5	175974973	175976342	1370	*	8	1.1603e-28	1.8477e-21	6.02211e-05	1.62093e-19	-0.0885566	-0.0513751	CDHR2
	74	chr22	45622803	45624479	1677	*	8	1.71569e-25	7.89296e-22	0.00013605	1.63976e-19	-0.103378	-0.068969	KIAA0930
	75	chr19	827429	828170	742	*	10	4.95479e-28	4.54127e-22	0.00110277	5.78279e-19	-0.0768145	-0.0598395	AZU1
	76	chr19	7733174	7734203	1030	*	8	1.96241e-32	2.27379e-18	0.000113392	6.68288e-19	-0.096635	-0.0617966	RETN
	77	chr17	75789279	75790091	813	*	6	2.15892e-31	1.46919e-20	1.71828e-05	6.86725e-19	-0.0878544	-0.065734
	78	chr16	2093980	2094700	721	*	6	9.16211e-31	2.29925e-20	9.87081e-06	9.40294e-19	-0.0682069	-0.0578279	NTHL1
	79	chr15	40398307	40399723	1417	*	10	7.78278e-31	9.28587e-19	0.00015056	1.21864e-18	-0.104139	-0.0563833	BMF
	80	chr13	22615049	22615334	286	*	5	3.73153e-31	3.75554e-20	2.57261e-06	1.22506e-18	-0.0851282	-0.0762683
	81	chr16	1537775	1539318	1544	*	10	1.1893e-27	1.66228e-20	8.35033e-05	1.35099e-18	-0.110295	-0.0532287	PTX4
	82	chr6	33400021	33401542	1522	*	11	3.8943e-24	1.60403e-20	0.000456593	1.57752e-18	-0.0975329	-0.0560758	SYNGAP1
	83	chr3	194014481	194015171	691	*	7	1.6635e-33	5.02923e-19	5.31246e-06	2.27212e-18	-0.0962254	-0.0644027	LINC00887
	84	chr14	99501573	99504935	3363	*	7	3.48015e-20	3.02368e-20	3.89192e-05	2.28287e-18	-0.0934393	-0.0745322
	85	chr17	80205093	80206216	1124	*	5	1.97162e-30	1.65504e-19	1.01447e-06	2.32707e-18	-0.0678335	-0.0501396	SLC16A3, CSNK1D
	86	chr10	119183807	119184664	858	*	5	3.47092e-31	1.57471e-19	1.00319e-06	2.5893e-18	-0.0835296	-0.0634533
	87	chr13	24519920	24520507	588	*	6	3.58919e-29	3.18434e-20	4.44712e-05	2.70293e-18	-0.126084	-0.0852609	ANKRD20A19P
	88	chr11	44958890	44961359	2470	*	8	1.05451e-17	6.92871e-20	0.000180103	3.98443e-18	-0.0779583	-0.050185	TP53I11
	89	chr19	2545986	2547067	1082	*	5	2.81094e-27	1.17064e-19	8.13861e-06	4.8995e-18	-0.0901871	-0.0690563	GNG7
	90	chr5	116790447	116791458	1012	*	6	6.51784e-30	2.32221e-18	1.94922e-05	5.38002e-18	-0.0843781	-0.0586618	LINC00992
	91	chr9	116326021	116327278	1258	*	9	7.98207e-26	9.36728e-20	0.00016804	7.65217e-18	-0.0846978	-0.057362	RGS3
	92	chr9	130473596	130474533	938	*	6	1.34368e-28	2.731e-19	1.02911e-05	7.66344e-18	-0.0959353	-0.0562274	C9orf117, PTRH1
	93	chr15	45740221	45741008	788	*	9	1.02005e-26	2.03868e-20	0.000534539	8.87451e-18	-0.0897488	-0.0532973	C15orf48, RP11-519G16.3
	94	chr16	3136857	3137690	834	*	5	6.54034e-29	2.07472e-19	9.99047e-06	9.15086e-18	-0.0997179	-0.0790303	RP11-473M20.9
	95	chr1	225651959	225653291	1333	*	6	7.52025e-26	2.47893e-19	2.48636e-05	1.12912e-17	-0.0879151	-0.0504404	RP11-496N12.6
	96	chr6	3053739	3054884	1146	*	5	1.42449e-37	3.50238e-16	5.83642e-08	1.28562e-17	-0.129867	-0.0632356
	97	chr2	95536219	95538444	2226	*	9	8.63525e-28	3.04413e-17	3.66081e-05	1.40244e-17	-0.114631	-0.0553604	TEKT4, AC097374.2
	98	chr11	65378622	65380126	1505	*	7	2.50117e-22	9.08606e-20	0.000150732	1.4329e-17	-0.09447	-0.0605143	MAP3K11
	99	chr2	127821711	127824713	3003	*	8	6.48002e-17	7.66529e-20	0.000301018	1.44669e-17	-0.0786226	-0.0504331	BIN1
	100	chr19	51963991	51965573	1583	*	5	4.12373e-23	4.2993e-19	1.20117e-05	1.47282e-17	-0.0912808	-0.0736895
	101	chr9	137261559	137263731	2173	*	7	2.88567e-17	2.45744e-19	6.52779e-06	1.5822e-17	-0.0799429	-0.0536629	RXRA
	102	chr8	48572058	48572557	500	*	5	1.98962e-29	6.50949e-19	4.63666e-06	1.87735e-17	-0.110511	-0.0815846	SPIDR
	103	chr10	31986182	31987717	1536	*	6	2.75224e-22	3.45828e-19	1.80907e-05	1.90016e-17	-0.0875119	-0.063404	RP11-472N13.3
	104	chr16	57700944	57702239	1296	*	9	3.27974e-24	7.66567e-20	0.000648523	2.72001e-17	-0.0796998	-0.0595131	GPR97
	105	chr18	61557687	61559820	2134	*	6	1.07988e-16	3.81931e-19	8.38994e-05	3.14616e-17	-0.0844709	-0.066058	SERPINB2
	106	chr10	29213413	29214692	1280	*	5	5.77573e-31	1.28899e-17	8.67026e-07	3.22893e-17	-0.108759	-0.0608312
	107	chr9	130524573	130526319	1747	*	8	3.33321e-25	7.59063e-18	0.000132714	3.55057e-17	-0.118667	-0.0617116	SH2D3C
	108	chr5	149466066	149467244	1179	*	8	1.18301e-26	8.62602e-19	0.000251404	4.33122e-17	-0.0732701	-0.0509099	CSF1R
	109	chr11	117695372	117696822	1451	*	7	2.53403e-27	5.51043e-18	8.86183e-05	5.62737e-17	-0.0675665	-0.0542715	FXYD2, FXYD6-FXYD2
	110	chr1	160832558	160834267	1710	*	8	1.07516e-21	6.11022e-19	6.99662e-05	5.64491e-17	-0.100088	-0.0520465	CD244
	111	chr20	36023689	36024669	981	*	6	2.03944e-24	9.92276e-18	4.45566e-06	6.10563e-17	-0.0843025	-0.0550175	SRC
	112	chr20	23113228	23114274	1047	*	5	1.19466e-26	3.70711e-18	3.31413e-06	6.39259e-17	-0.105568	-0.0717151	LINC00656
	113	chr19	17877419	17877846	428	*	6	1.17302e-29	3.56829e-15	3.31531e-05	7.95911e-17	-0.0890443	-0.0639816	FCHO1
	114	chr11	67417958	67418365	408	*	10	2.78915e-25	2.01404e-18	0.00024364	9.10349e-17	0.0932025	0.0649994	ACY3
	115	chr15	62515771	62516966	1196	*	6	1.54826e-23	2.53389e-18	4.60265e-05	9.66164e-17	-0.085862	-0.0545087
	116	chr10	75004632	75006462	1831	*	5	2.46558e-26	1.1187e-12	6.31027e-07	1.35582e-16	-0.0893427	-0.0512569	DNAJC9
	117	chr5	149886185	149887787	1603	*	8	5.52475e-26	2.95477e-18	0.000170865	1.36418e-16	-0.101901	-0.0556901	NDST1
	118	chr18	13640835	13642414	1580	*	8	2.06569e-24	1.13789e-18	0.000292827	1.52141e-16	-0.103843	-0.0620425	LDLRAD4
	119	chr8	144254866	144255688	823	*	5	6.28915e-31	3.16021e-15	3.1941e-07	1.75468e-16	0.106077	0.0521788
	120	chr14	101146259	101147551	1293	*	5	2.97176e-22	5.29046e-18	3.16959e-05	2.0465e-16	-0.0973098	-0.075146
	121	chr7	16844606	16845331	726	*	7	1.16161e-27	8.89373e-16	7.75218e-06	2.10568e-16	-0.133891	-0.0537923	AGR2
	122	chr6	11778902	11779941	1040	*	6	6.10484e-20	3.8761e-18	3.79436e-05	2.18318e-16	-0.0978243	-0.0596245	ADTRP
	123	chr22	38626284	38627605	1322	*	7	2.23533e-21	4.06576e-18	5.96345e-05	2.21406e-16	-0.0788778	-0.0558514	RP1-5O6.5, TMEM184B
	124	chr1	153362927	153364020	1094	*	9	2.08599e-22	7.18402e-19	0.0011831	2.74274e-16	-0.0969251	-0.0691656	S100A8
	125	chr20	45946271	45948853	2583	*	11	2.61364e-19	5.1246e-18	0.000132678	3.00355e-16	-0.0657719	-0.0519932	AL031666.2, ZMYND8
	126	chr9	124047497	124049158	1662	*	7	6.37805e-21	2.95443e-18	0.000130848	3.09399e-16	-0.081053	-0.0529031	GSN, GSN-AS1
	127	chr12	6752881	6753626	746	*	6	4.92704e-25	6.591e-18	5.48241e-05	3.21793e-16	-0.101656	-0.0753466	ACRBP
	128	chr12	3835876	3838094	2219	*	8	4.58416e-23	1.83297e-17	7.65971e-05	3.27562e-16	-0.0884288	-0.0570906	EFCAB4B
	129	chr10	71097327	71097735	409	*	6	7.42678e-25	5.5798e-18	0.000143752	4.38861e-16	-0.107184	-0.0649425	HK1
	130	chr17	76408337	76410298	1962	*	5	5.03038e-19	1.24728e-17	2.69174e-05	4.72975e-16	-0.108573	-0.0709515	PGS1
	131	chr12	10095902	10097501	1600	*	8	1.81096e-21	4.22384e-18	0.000475662	4.95667e-16	-0.0903176	-0.0615253	AC091814.2
	132	chr7	139741556	139742416	861	*	6	1.91609e-31	6.54222e-15	2.31558e-06	7.5081e-16	-0.121438	-0.0611906	PARP12
	133	chr2	71290783	71292691	1909	*	7	2.59954e-23	2.61691e-17	0.000123097	7.86381e-16	-0.0957498	-0.0577558	NAGK, AC007040.8
	134	chr7	55605399	55606405	1007	*	7	1.43854e-25	3.87641e-15	0.000118981	9.33214e-16	-0.0980464	-0.0520644	VOPP1
	135	chr15	90606494	90608877	2384	*	6	5.36303e-17	3.70559e-16	7.13624e-05	9.36907e-16	-0.0703712	-0.051157	ZNF710
	136	chr11	59822727	59824161	1435	*	8	6.72663e-21	2.62699e-17	0.000297206	9.85059e-16	-0.0954087	-0.0737786	MS4A3
	137	chr1	26868497	26870173	1677	*	6	1.40878e-25	1.14384e-15	5.74574e-05	1.41332e-15	-0.10889	-0.0620514	RPS6KA1
	138	chr6	32903598	32905320	1723	*	12	1.5984e-21	3.22652e-15	0.000903626	1.4593e-15	-0.0909329	-0.0566179	HLA-DMB, AL645941.1, XXbac-BPG181M17.5
	139	chr2	69060747	69062128	1382	*	5	3.32727e-23	1.06345e-16	1.42232e-05	1.53829e-15	-0.116373	-0.0761088	AC097495.2, AC097495.3
	140	chr2	232347922	232348964	1043	*	7	5.08468e-23	1.54143e-17	0.000434934	1.63518e-15	-0.0685215	-0.0531005	NCL
	141	chr8	141358222	141361108	2887	*	9	3.1592e-17	1.7735e-17	0.00055112	1.76028e-15	-0.109101	-0.0590136	TRAPPC9
	142	chr11	66275561	66277720	2160	*	7	2.30971e-24	4.53989e-14	1.33684e-05	1.88683e-15	-0.115288	-0.0510636	DPP3, CTD-3074O7.11
	143	chr11	93269784	93272548	2765	*	7	1.66184e-17	2.44149e-17	0.000346618	1.92646e-15	-0.0960681	-0.0672427	SMCO4
	144	chr11	65058365	65060386	2022	*	5	5.56634e-19	9.19473e-17	2.46524e-05	1.97379e-15	-0.10397	-0.0729723	POLA2
	145	chr16	90023526	90024772	1247	*	6	3.27107e-21	4.94845e-16	6.1188e-05	1.97756e-15	-0.0839669	-0.0522227	DEF8
	146	chr10	134330970	134332442	1473	*	7	1.38821e-23	1.72031e-14	3.14025e-06	2.4144e-15	-0.0940281	-0.0569615	RP11-432J24.5
	147	chr7	75956146	75958048	1903	*	10	3.36929e-21	1.26215e-16	0.000604864	2.46374e-15	-0.0837645	-0.0506398	YWHAG
	148	chr17	38170632	38171697	1066	*	8	2.10947e-23	4.59537e-17	0.000154977	2.56221e-15	-0.0772309	-0.0503458	CSF3, RP11-387H17.6
	149	chr3	71591429	71594182	2754	*	11	7.98406e-19	1.34452e-14	0.000584105	2.63567e-15	-0.098528	-0.0541453	FOXP1
	150	chr1	223354216	223354607	392	*	5	1.61515e-24	1.27736e-16	3.63234e-05	3.2428e-15	-0.106372	-0.0723063	RP11-239E10.3
	151	chr21	35883571	35884508	938	*	6	2.0637e-23	8.28737e-17	0.000151288	3.77334e-15	-0.0820132	-0.0543361	KCNE1
	152	chr5	135393261	135394767	1507	*	7	1.03457e-21	7.19821e-17	0.000129267	3.88623e-15	-0.072463	-0.0532488	TGFBI
	153	chr13	49147524	49149261	1738	*	7	2.46937e-20	4.13345e-16	3.44263e-05	4.46149e-15	-0.0980304	-0.0516384
	154	chr4	7032782	7033895	1114	*	5	2.35694e-26	3.10939e-15	3.9153e-06	4.70239e-15	-0.0960787	-0.0540313	TBC1D14, RP11-367J11.2
	155	chr5	88118743	88120826	2084	*	7	3.72914e-18	2.00377e-16	0.00028694	4.88544e-15	-0.10097	-0.0654108	MEF2C
	156	chr4	152966935	152967526	592	*	5	2.52511e-23	1.46345e-16	7.34032e-05	5.26419e-15	-0.0900934	-0.0575122
	157	chr6	36665240	36665620	381	*	7	1.31095e-22	6.19597e-17	0.000499456	5.7768e-15	-0.0915587	-0.0704567
	158	chr12	1920930	1922255	1326	*	6	2.49182e-18	1.53382e-16	9.05284e-05	5.85635e-15	-0.109376	-0.0714233	CACNA2D4
	159	chr1	17409889	17411586	1698	*	7	4.57474e-20	2.82436e-16	0.000282819	6.5501e-15	-0.0756491	-0.0554537	PADI2
	160	chr1	203737534	203738799	1266	*	7	4.79236e-19	1.77749e-16	0.000163972	7.34436e-15	-0.0909777	-0.0547336	LAX1
	161	chr7	99970448	99972461	2014	*	6	9.88422e-19	2.1779e-16	7.03365e-05	7.46696e-15	-0.0861683	-0.0640978	PILRA
	162	chr5	1107855	1109031	1177	*	8	2.40659e-22	1.8638e-16	0.000258544	7.63508e-15	-0.0854877	-0.0523939	SLC12A7
	163	chr16	8738240	8738608	369	*	6	3.81695e-22	1.7157e-16	0.000199352	1.11909e-14	-0.078018	-0.0615232	METTL22
	164	chr16	8805422	8807308	1887	*	11	8.75741e-23	1.5173e-16	0.000310388	1.18314e-14	-0.0966409	-0.0518595	ABAT
	165	chr12	113530456	113531465	1010	*	6	1.44273e-25	1.21441e-14	2.70524e-05	1.33509e-14	-0.0917712	-0.0553729	DTX1
	166	chr2	207474585	207474961	377	*	6	1.48579e-22	4.24073e-16	9.62673e-05	1.33783e-14	-0.0710906	-0.0561608	ADAM23
	167	chr17	55827832	55828629	798	*	5	1.9084e-21	4.04464e-16	0.000126337	1.55286e-14	-0.0708044	-0.0658911
	168	chr6	6759524	6760140	617	*	6	6.83185e-24	1.88607e-15	6.77616e-05	1.63148e-14	-0.0866429	-0.0562845	RP3-470L22.1
	169	chr8	119085200	119086762	1563	*	5	7.19001e-23	5.58865e-15	7.52642e-06	1.91476e-14	-0.0909525	-0.0608587	EXT1
	170	chr2	74803718	74805822	2105	*	6	1.76567e-19	5.15535e-16	0.000129343	1.96019e-14	-0.0876356	-0.0552042	M1AP
	171	chr6	166648800	166650404	1605	*	7	7.77173e-18	1.00626e-15	0.00018339	2.2006e-14	-0.0967192	-0.0537679
	172	chr2	113884024	113885838	1815	*	7	2.44179e-19	4.81273e-16	0.000267497	2.20062e-14	-0.102904	-0.0509098	IL1RN
	173	chr22	47015531	47016623	1093	*	6	6.8183e-23	8.09723e-16	0.000152304	2.30004e-14	-0.0993468	-0.0564937	GRAMD4
	174	chr7	23245557	23246922	1366	*	6	1.93065e-17	6.29736e-16	0.000106421	2.37692e-14	-0.103804	-0.0746379	AC005082.12
	175	chr19	840737	841082	346	*	7	1.70593e-22	2.43917e-16	0.000621274	2.45558e-14	-0.0803354	-0.0577122	PRTN3
	176	chr19	43856494	43858174	1681	*	9	8.5994e-18	1.95173e-16	0.000712312	2.73282e-14	-0.0800229	-0.0557212	CD177
	177	chr15	93579369	93580846	1478	*	9	2.72329e-21	1.79199e-14	0.000311316	2.88745e-14	-0.0989878	-0.0553207
	178	chr16	85575407	85578516	3110	*	7	2.17635e-13	1.30071e-15	0.000323131	3.76737e-14	-0.0997466	-0.0649506
	179	chr18	43407719	43408983	1265	*	5	5.70331e-18	1.65293e-15	9.36716e-05	4.29236e-14	-0.0992675	-0.0602171	SIGLEC15
	180	chr17	3704471	3705875	1405	*	9	7.12493e-19	2.23856e-16	0.00184558	4.83136e-14	-0.0907157	-0.059767	ITGAE, CTD-3195I5.5
	181	chr1	245018893	245020058	1166	*	5	6.13017e-18	1.65707e-15	0.000103638	4.95441e-14	-0.105293	-0.0687178	HNRNPU
	182	chr10	7517215	7518062	848	*	6	1.99826e-20	8.25965e-16	0.000387876	5.18038e-14	-0.0903193	-0.0636547
	183	chr17	76849030	76850266	1237	*	8	5.9908e-18	4.11702e-16	0.00107906	5.21903e-14	-0.0841342	-0.0517248	TIMP2
	184	chr22	32033516	32035793	2278	*	5	2.21584e-17	1.24469e-14	3.13459e-05	6.76374e-14	-0.0901918	-0.0586519	PISD
	185	chr6	13272338	13273147	810	*	6	4.01515e-21	1.50877e-15	0.000213505	7.01239e-14	-0.0759649	-0.0520556	PHACTR1, RP1-257A7.4, TBC1D7
	186	chr7	84001551	84002356	806	*	5	9.31346e-26	1.52938e-13	7.06924e-06	7.1416e-14	-0.128186	-0.069719	SEMA3A
	187	chr5	177036766	177038206	1441	*	6	7.7679e-21	1.02189e-13	3.08485e-05	7.90308e-14	-0.0907417	-0.0510535	B4GALT7
	188	chr18	74844781	74846035	1255	*	7	5.56512e-21	2.02649e-14	0.000153071	8.40517e-14	-0.110719	-0.0552963	MBP
	189	chr2	105924245	105925965	1721	*	7	1.19507e-14	2.66705e-15	0.000685215	1.22711e-13	-0.080711	-0.0513608	TGFBRAP1
	190	chr19	17864889	17866244	1356	*	6	2.07313e-14	3.03865e-15	0.000166429	1.27455e-13	-0.0798893	-0.0537439	FCHO1
	191	chr1	9953177	9954275	1099	*	6	4.72732e-20	5.04316e-15	0.000113424	1.53387e-13	-0.0766605	-0.0599572	CTNNBIP1
	192	chr8	23397998	23399610	1613	*	6	1.10733e-16	3.90605e-15	0.000372224	1.60808e-13	-0.0945297	-0.0666354	SLC25A37
	193	chr1	247802464	247803706	1243	*	10	8.39027e-19	7.58991e-16	0.00216058	1.70362e-13	-0.0766165	-0.0511242	RP11-634B7.4, RP11-978I15.10
	194	chr10	5987662	5989258	1597	*	8	1.49151e-18	1.28099e-15	0.00156321	1.70662e-13	-0.0762408	-0.0579671	RP11-536K7.3
	195	chr6	41253757	41255090	1334	*	8	5.10277e-22	2.3085e-14	0.00046065	1.89938e-13	-0.101633	-0.059303	TREM1
	196	chr17	79228937	79230322	1386	*	5	3.4631e-18	3.50478e-14	2.45882e-05	2.84146e-13	-0.0800555	-0.0506616	SLC38A10
	197	chr16	31366142	31366536	395	*	6	2.26333e-19	6.35225e-15	0.000384552	3.08004e-13	-0.0808386	-0.0559239	ITGAX
	198	chr17	79297435	79298502	1068	*	5	8.00147e-17	1.29666e-14	0.000100807	3.12937e-13	-0.0824185	-0.0709324	TMEM105
	199	chr20	42099979	42101576	1598	*	5	1.07441e-15	2.89439e-14	7.00624e-05	5.30231e-13	-0.0996395	-0.0613762
	200	chr17	7742126	7743410	1285	*	7	1.31652e-17	5.56921e-15	0.0014067	5.42581e-13	-0.0892611	-0.0594918	KDM6B
	201	chr11	73115015	73116329	1315	*	6	5.02959e-15	1.02003e-14	0.000667496	5.80507e-13	-0.0979438	-0.0731974	FAM168A
	202	chr12	54688344	54691774	3431	*	9	2.43433e-12	8.20583e-15	0.00165789	6.31945e-13	-0.0823248	-0.0507047	RP11-968A15.8, NFE2
	203	chr7	4754502	4755341	840	*	6	1.09709e-18	1.41537e-14	0.000517793	6.96226e-13	-0.0990371	-0.0739834	FOXK1
	204	chr6	87861261	87862481	1221	*	6	3.79036e-18	4.52522e-14	0.000264068	7.22633e-13	-0.0794909	-0.0590854	RP11-393I2.4
	205	chr2	85817259	85820066	2808	*	6	1.64062e-14	3.24494e-14	0.000150888	7.23545e-13	-0.0957039	-0.0536728	VAMP5
	206	chr1	12655240	12656375	1136	*	5	7.17451e-24	6.16567e-11	2.7515e-06	7.26274e-13	-0.134981	-0.06221	DHRS3
	207	chr10	29228186	29228916	731	*	5	3.02095e-18	2.58766e-14	0.000221344	7.30612e-13	-0.0843385	-0.0596098
	208	chr22	25799070	25800663	1594	*	5	4.33434e-18	6.02671e-14	3.10659e-05	7.67274e-13	-0.103342	-0.0545617	LRP5L
	209	chr3	151102703	151104034	1332	*	6	1.71517e-17	4.75555e-14	0.000138812	8.58525e-13	-0.118793	-0.0701693	MED12L
	210	chr8	19540210	19540734	525	*	9	1.1427e-18	9.48265e-15	0.00128888	9.27017e-13	-0.101133	-0.0632885	RP11-1105O14.1, CSGALNACT1
	211	chr8	130695235	130696901	1667	*	7	5.57258e-18	3.69322e-14	0.000982593	9.57927e-13	-0.101903	-0.068132	RP11-419K12.1
	212	chr19	3521010	3521502	493	*	5	5.60073e-20	3.45887e-14	0.00025552	9.79969e-13	-0.111001	-0.0594836	FZR1, SNORD38
	213	chr10	99477573	99478719	1147	*	6	1.35501e-17	2.90774e-14	0.000220555	1.03443e-12	-0.0848609	-0.0611517	MARVELD1
	214	chr7	30503544	30505679	2136	*	5	2.80127e-13	6.86785e-14	6.23901e-05	1.15403e-12	-0.0955899	-0.0621804	NOD1
	215	chr19	855536	856145	610	*	6	3.42261e-18	3.11046e-14	0.000469205	1.29009e-12	-0.0673238	-0.0512017	ELANE
	216	chr3	98480999	98483465	2467	*	5	8.5772e-12	6.93544e-14	6.11331e-05	1.37966e-12	-0.104737	-0.0577022	ST3GAL6
	217	chr20	19954588	19955868	1281	*	5	5.39946e-18	7.3264e-14	9.81619e-05	1.47936e-12	-0.0709889	-0.0600019	RIN2
	218	chr3	18480242	18481064	823	*	7	1.97787e-17	2.85853e-14	0.000852686	1.79888e-12	0.0759286	0.0631027	TBC1D5, SATB1
	219	chr8	48647583	48649767	2185	*	6	1.79759e-16	4.25415e-12	9.09938e-06	2.05091e-12	-0.108136	-0.0624543	SPIDR, CEBPD
	220	chr10	90611604	90613015	1412	*	6	1.35041e-14	1.69122e-13	0.000208527	2.11158e-12	-0.103923	-0.063306
	221	chr1	203155737	203156784	1048	*	6	2.77534e-17	3.97148e-14	0.000965882	2.16873e-12	-0.0786253	-0.0537061	CHI3L1
	222	chr7	2653651	2654420	770	*	6	5.25091e-20	9.43394e-13	7.35471e-05	2.25946e-12	-0.0978577	-0.0651336	IQCE
	223	chr10	81026703	81028940	2238	*	5	4.4311e-12	8.30319e-14	0.000313784	2.38802e-12	-0.0822727	-0.0564422	ZMIZ1
	224	chr13	111317935	111318640	706	*	5	1.60841e-18	2.30267e-13	8.14546e-05	2.84396e-12	-0.0841986	-0.0581709	CARS2
	225	chr11	57529255	57529614	360	*	5	2.15749e-19	6.75865e-13	9.0941e-05	2.98013e-12	-0.0896898	-0.0618113	TMX2-CTNND1, RP11-691N7.6, CTNND1
	226	chr11	16813059	16813681	623	*	6	1.50281e-18	1.39299e-13	0.000370573	3.4082e-12	-0.0792286	-0.0555692	PLEKHA7
	227	chr14	23586582	23589066	2485	*	8	9.73621e-13	9.58654e-13	0.00114926	4.27882e-12	-0.0858866	-0.0519054	CEBPE
	228	chr2	65593761	65595186	1426	*	8	7.71839e-16	1.46792e-13	0.00191054	4.6494e-12	-0.0856471	-0.0556689	SPRED2
	229	chr3	4793370	4794543	1174	*	6	1.19084e-16	5.0792e-13	0.000281165	6.66733e-12	-0.0927891	-0.0641945	ITPR1
	230	chr8	57471162	57473034	1873	*	6	3.9881e-13	3.89999e-13	0.000162983	6.82823e-12	-0.109068	-0.068614	LINC00968
	231	chr5	139040546	139041014	469	*	5	8.68636e-18	5.03994e-13	0.000252959	6.93021e-12	-0.0864804	-0.0617565	CXXC5
	232	chr8	1954777	1955214	438	*	5	3.2276e-17	2.73573e-13	0.000456275	7.53373e-12	-0.0899507	-0.0614417	KBTBD11
	233	chr16	88228257	88228780	524	*	5	1.2798e-17	4.24323e-13	0.000280993	8.17804e-12	-0.0903239	-0.0502971	LA16c-444G7.2
	234	chr17	75318211	75319751	1541	*	6	3.63426e-20	3.50298e-12	7.05369e-05	8.42639e-12	-0.0873632	-0.0523615	2021-09-09
	235	chr5	176734343	176735073	731	*	5	1.1655e-16	3.23749e-13	0.000398649	8.708e-12	-0.111393	-0.0663594	MXD3
	236	chr10	51574776	51576452	1677	*	8	3.40671e-13	1.1677e-13	0.00244334	9.05726e-12	-0.0934945	-0.0563895	NCOA4
	237	chr22	39347307	39348639	1333	*	6	8.34529e-20	6.03669e-12	5.59923e-05	1.10089e-11	-0.0996869	-0.0598632
	238	chr15	92490606	92492431	1826	*	6	9.01242e-14	3.7394e-13	0.000880271	1.32107e-11	-0.0647501	-0.0519431	SLCO3A1
	239	chr15	40601261	40603325	2065	*	5	1.16179e-11	1.93352e-12	0.000185734	1.59379e-11	-0.100462	-0.0542646
	240	chr11	74974090	74975244	1155	*	5	3.93012e-15	7.388e-13	0.000429674	1.70634e-11	-0.0794431	-0.0563458	ARRB1
	241	chr6	56405167	56406336	1170	*	5	3.39674e-19	5.40432e-10	8.76567e-06	1.91584e-11	-0.102056	-0.0524431	DST
	242	chr2	28496822	28498080	1259	*	5	6.1764e-15	8.32508e-13	0.000488301	1.9533e-11	-0.0873067	-0.0589931	BRE
	243	chr8	28912915	28915332	2418	*	6	3.39368e-14	2.68353e-12	9.37943e-05	1.96712e-11	-0.120106	-0.0579748	HMBOX1, CTD-2647L4.4
	244	chr1	236094805	236096728	1924	*	5	2.01332e-12	1.24329e-12	0.000277015	2.06069e-11	-0.0904425	-0.0534182
	245	chr2	102926502	102927898	1397	*	5	4.13978e-19	2.98339e-11	1.43e-05	2.20374e-11	-0.115641	-0.0537207
	246	chr12	109214864	109216864	2001	*	5	1.57845e-11	1.78816e-11	0.000134432	3.22231e-11	-0.100497	-0.0622072	SSH1
	247	chr20	3691986	3693221	1236	*	5	3.41486e-12	1.2452e-12	0.0007245	3.27693e-11	-0.0707134	-0.057142
	248	chr11	334251	334833	583	*	6	1.41e-19	1.96314e-10	5.3958e-05	3.99921e-11	-0.103737	-0.0531383
	249	chr8	61495559	61497168	1610	*	6	4.78294e-13	1.34194e-12	0.000971024	4.35266e-11	-0.0844908	-0.0600519	RAB2A
	250	chr17	998432	999650	1219	*	5	6.66186e-16	5.94679e-12	0.000380865	6.05631e-11	-0.0993553	-0.0706671	ABR
	251	chr20	22664660	22666782	2123	*	8	7.6879e-17	8.49009e-09	0.000206773	6.43639e-11	-0.1034	-0.0506091	RP11-359G22.2
	252	chr19	18234076	18235489	1414	*	5	1.42626e-15	2.90358e-11	0.000201682	6.88985e-11	-0.0864596	-0.0619397	MAST3
	253	chr13	110521956	110522572	617	*	6	7.93298e-16	2.76565e-12	0.000856909	7.29828e-11	-0.0785313	-0.0653584
	254	chr5	39219235	39220907	1673	*	6	6.68728e-17	1.13899e-10	0.000171289	7.53061e-11	-0.10157	-0.0524175	FYB
	255	chr1	55012926	55013735	810	*	7	3.33326e-14	2.39898e-12	0.00160263	7.62177e-11	-0.0761955	-0.0507126	ACOT11
	256	chr19	49132858	49134105	1248	*	5	5.49813e-16	6.73318e-12	0.000170466	7.95375e-11	-0.0830017	-0.0562394	SPHK2, DBP
	257	chr11	67803715	67804112	398	*	5	1.83063e-16	1.59916e-11	0.000286502	1.10868e-10	-0.0926681	-0.0533783	NDUFS8
	258	chr17	25886248	25887224	977	*	6	3.69181e-14	2.96832e-12	0.00177736	1.1389e-10	-0.092753	-0.068995	KSR1
	259	chr2	33359059	33359597	539	*	8	1.50088e-16	1.69679e-11	0.00182651	1.16787e-10	-0.0789419	-0.0583636	LTBP1
	260	chr10	85974018	85974623	606	*	5	3.93012e-15	5.63616e-12	0.000546755	1.1794e-10	-0.0847345	-0.0625814	CDHR1
	261	chr1	2081984	2082848	865	*	5	3.73873e-15	6.61864e-12	0.000785241	1.34631e-10	-0.0833436	-0.0638322	PRKCZ
	262	chr8	6794872	6796552	1681	*	7	6.48532e-12	2.24408e-12	0.00257446	1.36643e-10	-0.0726472	-0.059133	DEFA4
	263	chr6	154677796	154678593	798	*	5	7.64561e-15	5.67914e-12	0.00101262	1.39956e-10	-0.0844643	-0.0693967	IPCEF1
	264	chr17	76036514	76037562	1049	*	7	8.86271e-16	1.53957e-11	0.0011267	1.64789e-10	-0.0780324	-0.052372	TNRC6C
	265	chr5	17436371	17436741	371	*	6	7.20805e-15	6.03631e-12	0.00110483	1.66483e-10	-0.0668892	-0.0534101	RP11-321E2.3
	266	chr13	40762150	40762469	320	*	6	6.02663e-16	2.82585e-10	0.000405135	1.90056e-10	0.0791175	0.0535266	LINC00332
	267	chr12	132303409	132303880	472	*	5	3.88402e-18	8.91949e-10	6.95386e-05	2.10465e-10	-0.110751	-0.0664818
	268	chr2	47572086	47573246	1161	*	5	4.98297e-15	3.20208e-11	0.000434376	2.20775e-10	-0.0956844	-0.0546965	EPCAM, AC073283.4
	269	chr11	3177622	3178322	701	*	7	3.15036e-16	8.4359e-11	0.00110895	2.24836e-10	-0.0898433	-0.0630615	OSBPL5
	270	chr1	234367145	234367586	442	*	5	5.24739e-15	1.23451e-11	0.000688551	2.29988e-10	-0.0934685	-0.07659	SLC35F3
	271	chr13	81228874	81229541	668	*	5	5.59422e-15	1.6888e-11	0.000510572	2.33676e-10	-0.0827578	-0.0517067	PWWP2AP1
	272	chr17	72527515	72528386	872	*	5	3.65937e-17	1.20576e-09	4.54273e-05	3.51896e-10	-0.0828425	-0.055893	CD300LB
	273	chr5	111313321	111314119	799	*	5	2.50135e-16	2.47908e-10	9.51653e-05	4.1477e-10	-0.0939992	-0.0517136	NREP-AS1, NREP
	274	chr5	17443108	17444953	1846	*	5	1.39815e-11	6.46295e-10	8.72824e-05	4.60422e-10	-0.0940047	-0.058753	RP11-321E2.4
	275	chr10	99734081	99735202	1122	*	9	7.81142e-13	4.3888e-12	0.00784794	4.69637e-10	-0.0696412	-0.0535327	CRTAC1
	276	chr9	127024180	127025282	1103	*	5	2.77053e-12	5.95994e-11	0.000264121	5.00834e-10	-0.0985018	-0.0523893	NEK6, RP11-121A14.3
	277	chr2	16804409	16805111	703	*	5	3.76254e-16	1.32352e-10	6.74976e-05	5.13155e-10	-0.0923484	-0.0529651	FAM49A
	278	chr2	86830411	86831407	997	*	5	1.32558e-13	2.51515e-11	0.00115468	5.2763e-10	-0.0834179	-0.0581819	AC015971.2, CHMP3, RNF103-CHMP3, RNF103
	279	chr12	54821152	54822725	1574	*	5	4.14432e-14	2.35984e-10	0.000142394	5.93335e-10	-0.0984652	-0.0570824	RP11-753H16.3, RP11-753H16.5, LINC01154
	280	chr18	60903834	60905355	1522	*	5	3.80312e-12	1.03449e-10	0.000209725	7.37946e-10	-0.0960549	-0.0508369	BCL2
	281	chr9	136074886	136076059	1174	*	5	2.77934e-17	2.01171e-09	9.80181e-05	7.43259e-10	-0.0814303	-0.0513338
	282	chr21	16868337	16869510	1174	*	5	9.24738e-11	2.99072e-10	0.000633798	9.04533e-10	-0.0965141	-0.0507384	AJ009632.3
	283	chr16	17471595	17473183	1589	*	5	3.84195e-13	1.34783e-10	0.000192881	9.39424e-10	-0.06249	-0.0517916	XYLT1
	284	chr1	244531718	244533165	1448	*	5	1.89045e-14	1.2853e-08	0.000201083	9.83498e-10	-0.0770778	-0.0511613	C1orf100
	285	chr6	135506018	135507123	1106	*	5	6.76208e-14	8.53286e-11	0.000584357	1.10259e-09	-0.0759185	-0.0609625	MYB
	286	chr2	169927922	169929133	1212	*	5	1.84627e-12	1.29498e-10	0.00054552	1.16029e-09	-0.0945812	-0.0683284	DHRS9
	287	chr5	23506738	23507656	919	*	5	1.34447e-12	1.10273e-10	0.000697762	1.18027e-09	-0.101562	-0.0661331	PRDM9
	288	chr5	149317669	149320352	2684	*	7	1.83917e-09	4.5001e-11	0.00245161	1.20522e-09	-0.0950345	-0.0570302	PDE6A, Y_RNA
	289	chr6	64515007	64516331	1325	*	5	2.44679e-15	5.09304e-10	0.000110052	1.20922e-09	-0.0942493	-0.0518613	EYS
	290	chr2	240230587	240231055	469	*	5	5.17306e-14	1.28243e-10	0.000618953	1.2426e-09	-0.0791563	-0.0579195	HDAC4
	291	chr3	196351327	196352455	1129	*	5	1.5683e-12	2.40439e-10	0.000262725	1.24351e-09	-0.0771415	-0.0555468
	292	chr10	45958759	45960032	1274	*	5	2.90895e-12	8.12732e-11	0.00126941	1.43917e-09	-0.084572	-0.0589276	2021-03-08
	293	chr12	111655037	111655544	508	*	5	1.49089e-13	9.68195e-11	0.000930347	1.56715e-09	-0.0734201	-0.0554684	CUX2
	294	chr11	64163330	64164279	950	*	6	9.97045e-14	2.04786e-10	0.000869309	1.72585e-09	-0.0831047	-0.050736
	295	chr11	116684684	116685586	903	*	5	1.28888e-12	1.83756e-10	0.00091993	2.08955e-09	-0.0928794	-0.0596539	AP006216.5
	296	chr1	102312608	102313479	872	*	5	7.61665e-19	3.84297e-08	4.37925e-06	2.18525e-09	-0.109934	-0.0526391	OLFM3
	297	chr14	83108016	83109010	995	*	5	2.49436e-17	4.39737e-08	1.28879e-05	2.67087e-09	-0.0988268	-0.0504058	RP11-406A9.2
	298	chr7	6461341	6463996	2656	*	5	7.0674e-08	2.58525e-10	0.000788069	3.59287e-09	-0.0841576	-0.0529362	DAGLB
	299	chr15	96714359	96715626	1268	*	7	8.36113e-13	2.23549e-10	0.00338119	3.75917e-09	-0.0729759	-0.0504956	RP11-327J17.2, NR2F2-AS1
	300	chr1	24832616	24834209	1594	*	6	2.10989e-10	2.50149e-10	0.00107051	4.66023e-09	0.0787331	0.0570651	RCAN3
	301	chr4	174202697	174203520	824	*	5	2.16194e-14	1.38627e-09	5.86435e-05	5.40667e-09	-0.0811695	-0.0687658	GALNT7
	302	chr17	1775045	1775372	328	*	5	1.46607e-12	4.28985e-10	0.00143876	6.92649e-09	0.0699537	0.0635699	RPA1
	303	chr16	28517278	28518347	1070	*	6	3.39608e-11	2.83336e-09	0.000893618	8.64949e-09	-0.0735691	-0.0515704	IL27
	304	chr7	38350464	38351468	1005	*	6	1.20021e-11	9.15409e-10	0.00108055	1.14776e-08	-0.0784047	-0.0511517	AC006033.22
	305	chr13	100217924	100219013	1090	*	6	2.74011e-11	1.0501e-09	0.00220755	1.18367e-08	-0.0780049	-0.0571778
	306	chr13	51289696	51290724	1029	*	6	6.9062e-14	3.84948e-08	0.00133629	1.39985e-08	-0.0889095	-0.0528495	DLEU1, DLEU7
	307	chr17	75093989	75096382	2394	*	5	1.75833e-08	4.86221e-09	0.000644609	2.21648e-08	-0.081282	-0.0593197	SEC14L1
	308	chr16	69222939	69224882	1944	*	5	1.08205e-09	2.25923e-09	0.00194419	2.69884e-08	-0.0793958	-0.0512422	CIRH1A, SNTB2
	309	chr9	2031684	2032446	763	*	5	2.0488e-10	1.82782e-09	0.00290207	2.83088e-08	-0.0716357	-0.055965	SMARCA2
	310	chr14	22997343	22999023	1681	*	5	1.65498e-08	2.83826e-09	0.00177337	3.35293e-08	0.0656304	0.0524409	TRAJ16, TRAJ15
	311	chr20	36404971	36405675	705	*	5	2.33322e-15	1.89953e-06	9.872e-05	4.58534e-08	-0.104884	-0.0506148	CTNNBL1
	312	chr1	232724961	232726838	1878	*	5	1.92433e-09	8.68292e-09	0.00125445	6.71972e-08	-0.0709731	-0.0503811
	313	chr7	150216489	150217081	593	*	5	2.49924e-10	5.10796e-09	0.00334911	6.83625e-08	0.0657664	0.0514851	GIMAP7
	314	chr19	42258336	42259395	1060	*	5	2.38569e-10	7.7308e-09	0.00201726	6.91034e-08	-0.0814179	-0.0536899	CEA, CEACAM6
	315	chr6	160023581	160024144	564	*	5	1.74237e-10	6.57302e-09	0.00381723	8.84479e-08	-0.0709764	-0.0538165
	316	chr6	47009737	47011312	1576	*	6	1.32477e-09	1.77926e-08	0.000988176	1.09265e-07	-0.0935909	-0.052909	GPR110
	317	chr18	22039496	22040005	510	*	5	1.04676e-11	4.09463e-08	0.00109657	1.09277e-07	-0.104347	-0.0662247
	318	chr12	65674264	65675516	1253	*	5	2.15207e-10	3.03705e-08	0.00085343	1.26934e-07	-0.0871148	-0.0536418	MSRB3, RP11-305O6.3
	319	chr19	54566838	54567260	423	*	5	1.11265e-10	1.31825e-08	0.00417635	1.74806e-07	-0.0809505	-0.0556638	VSTM1
	320	chr7	37393645	37394706	1062	*	5	7.68926e-11	9.59923e-08	0.00206419	2.13392e-07	-0.0832027	-0.050806	ELMO1
	321	chr8	145003653	145004388	736	*	5	1.15e-09	2.52874e-08	0.00321377	2.33358e-07	0.0773869	0.0574821	PLEC
	322	chr4	56023423	56024434	1012	*	5	1.74604e-12	1.49768e-07	5.04936e-05	2.73879e-07	-0.0700478	-0.0511906
	323	chr2	50201413	50201511	99	*	5	2.31837e-09	2.23477e-08	0.00684545	3.46535e-07	-0.0718823	-0.0602917	NRXN1
	324	chr12	56329039	56329903	865	*	6	7.46192e-10	3.02453e-08	0.00498194	3.80989e-07	0.0832589	0.0523736	DGKA
	325	chr20	61309080	61310117	1038	*	5	4.43029e-09	4.62968e-08	0.00370715	3.91359e-07	-0.0713563	-0.0529723	SLCO4A1
	326	chr18	60117475	60119756	2282	*	5	7.34657e-06	3.28395e-07	0.00340025	7.06135e-07	-0.0754164	-0.0579074
	327	chr21	36262896	36263808	913	*	5	9.59358e-09	7.71931e-08	0.00286068	7.70999e-07	-0.0787583	-0.0572191	RUNX1
	328	chr17	39780836	39782091	1256	*	5	1.46634e-08	1.79851e-07	0.00284725	1.03414e-06	-0.0767169	-0.0532828	KRT17, JUP
	329	chr1	152161237	152162025	789	*	5	2.16441e-07	3.39438e-06	0.0060314	2.08537e-05	-0.0688885	-0.0536363	FLG-AS1
5% methylation difference / 3 CpGs
	1	chr8	101348359	101349699	1341	*	11	9.2665e-142	1.24175e-72	3.58225e-10	2.24857e-69	-0.135522	-0.0964494	RNF19A
	2	chr7	27140797	27145159	4363	*	32	2.27146e-83	1.91223e-61	2.41097e-05	4.01366e-61	-0.116379	-0.0505201	HOXA2
	3	chr15	74217125	74219948	2824	*	16	2.4608e-112	5.07852e-53	1.51433e-08	7.53085e-56	-0.111162	-0.0557068	LOXL1, LOXL1-AS1
	4	chr18	13610632	13611824	1193	*	15	2.16689e-79	8.77524e-49	5.09206e-06	1.14744e-44	-0.0787221	-0.0522553	LDLRAD4, MIR4526
	5	chr6	74063014	74064865	1852	*	11	4.91744e-83	8.56686e-41	5.10607e-07	2.12522e-42	-0.157791	-0.0973413	DPPA5
	6	chr17	79798629	79801920	3292	*	18	4.04137e-39	2.97945e-45	0.000176184	7.64982e-40	-0.071196	-0.0526886	RP11-498C9.2, P4HB
	7	chr3	189347820	189350129	2310	*	11	2.51236e-53	6.24199e-37	6.63825e-07	1.27938e-35	-0.154967	-0.0692596	TP63
	8	chr8	144654887	144659166	4280	*	20	4.57236e-36	1.38092e-38	0.00018556	7.43462e-34	-0.101721	-0.0517429	RP11-661A12.9, MROH6, NAPRT1
	9	chr6	74103227	74105065	1839	*	15	1.40415e-67	3.44206e-30	1.62517e-06	1.02456e-33	-0.150735	-0.070506	DDX43, OOEP, snoU13
	10	chr3	126911277	126912011	735	*	11	1.02168e-57	1.25822e-36	5.74864e-06	2.47177e-33	-0.104531	-0.0684997	C3orf56
	11	chr8	134261007	134263111	2105	*	8	5.43328e-57	2.34376e-34	2.56088e-07	1.55678e-32	-0.115942	-0.0713953	NDRG1
	12	chr17	75314602	75317185	2584	*	19	2.07744e-35	2.19186e-34	5.05589e-05	4.78988e-32	-0.0940782	-0.0526833	2021-09-09
	13	chr22	38713453	38714771	1319	*	12	3.71998e-56	5.83971e-34	2.4613e-05	1.26492e-31	-0.0840166	-0.0531419	CSNK1E
	14	chr11	70672365	70673256	892	*	10	2.97936e-57	2.19979e-32	2.57447e-06	4.72997e-31	-0.0951649	-0.0655334	SHANK2
	15	chr9	125794756	125797284	2529	*	14	2.00093e-45	3.21125e-31	6.14905e-05	8.46908e-31	-0.0988536	-0.0598082	RABGAP1, GPR21
	16	chr1	156211409	156212578	1170	*	11	2.87277e-58	3.43457e-29	3.80495e-07	2.45905e-30	-0.125197	-0.0653109	PMF1-BGLAP, PMF1, BGLAP
	17	chr10	102278639	102280551	1913	*	15	4.04781e-48	6.11118e-30	2.53784e-05	6.06768e-30	-0.092193	-0.0536498	SEC31B, NDUFB8, NDUFB8
	18	chr9	139554979	139557920	2942	*	9	2.59732e-25	1.37497e-32	2.45025e-05	2.73475e-29	-0.12224	-0.0705769	EGFL7
	19	chr4	6694021	6695698	1678	*	11	6.52308e-39	1.7478e-32	1.39344e-05	5.48951e-29	-0.116986	-0.0666707	S100P, AC093323.1
	20	chr2	45394833	45398381	3549	*	16	6.90318e-62	6.62844e-22	1.70964e-09	5.83995e-29	-0.18642	-0.0510339	AC009236.2, LINC01121
	21	chr7	55071456	55073857	2402	*	9	3.70954e-43	2.6094e-31	3.15744e-06	8.07177e-29	-0.122087	-0.0729729
	22	chr5	96077702	96079350	1649	*	7	6.58699e-49	4.91876e-29	3.22219e-07	1.98262e-28	-0.144876	-0.0966245	CAST, CTC-506B8.1
	23	chr19	49242037	49244965	2929	*	13	2.85472e-43	4.33254e-31	4.09707e-05	2.31201e-28	-0.0860696	-0.0503143	RASIP1, IZUMO1
	24	chr11	67048673	67052992	4320	*	16	6.57814e-24	5.35127e-32	0.000301144	3.88447e-28	-0.0908911	-0.0535288	ADRBK1
	25	chr10	43697918	43700652	2735	*	10	6.48219e-41	5.45271e-30	7.29621e-06	9.46028e-28	-0.0844347	-0.052966	RASGEF1A
	26	chr2	16152962	16155077	2116	*	6	5.75763e-42	9.28155e-29	2.46902e-07	4.78619e-27	-0.12553	-0.089224	AC010145.4
	27	chr3	49170498	49171343	846	*	7	1.71613e-50	1.27865e-26	6.02859e-07	1.0811e-26	-0.130524	-0.0843162	LAMB2
	28	chr6	30623247	30624769	1523	*	15	9.38793e-49	5.83157e-25	4.01534e-05	1.60833e-26	-0.103909	-0.0503779	DHX16
	29	chr17	42247565	42249103	1539	*	10	1.81617e-44	1.06412e-27	5.97794e-06	2.05472e-26	-0.113462	-0.0538244	ASB16
	30	chr17	79004850	79007529	2680	*	16	5.50718e-33	1.49495e-29	0.000156032	2.07967e-26	-0.092675	-0.0543982	BAIAP2-AS1
	31	chr19	4539943	4544574	4632	*	15	4.01447e-18	4.81842e-30	0.000433905	2.80568e-26	-0.10298	-0.0605416	CTB-50L17.14, LRG1, SEMA6B
	32	chr8	6418978	6421171	2194	*	13	3.03304e-38	2.38028e-26	3.01143e-05	3.92029e-26	-0.101177	-0.068748	MCPH1, ANGPT2
	33	chr17	5137892	5138696	805	*	8	9.04509e-45	3.14042e-28	2.47963e-06	5.5127e-26	-0.0842951	-0.0586025	RP11-333E1.1, SCIMP
	34	chr14	24539335	24541377	2043	*	13	7.13129e-47	6.03526e-25	3.60893e-06	8.50856e-26	-0.087729	-0.0553217	CPNE6
	35	chr1	27959253	27962412	3160	*	13	1.24885e-40	7.31914e-26	5.14041e-05	1.38979e-25	-0.10186	-0.0528148	FGR
	36	chr13	23309689	23310675	987	*	9	6.72023e-43	1.3107e-27	1.54275e-05	2.00926e-25	-0.103514	-0.0795868
	37	chr22	39759957	39760924	968	*	8	3.40342e-43	2.48614e-27	1.48023e-05	3.74965e-25	-0.105888	-0.0625843	SYNGR1
	38	chr18	72836762	72837782	1021	*	8	7.69109e-40	2.78583e-27	3.91575e-05	1.65129e-24	-0.0959826	-0.0770976
	39	chr10	134231487	134232489	1003	*	6	1.46673e-36	4.6369e-26	9.59402e-07	1.82168e-24	-0.11958	-0.0877512
	40	chr1	26880207	26883498	3292	*	12	2.84912e-32	1.36438e-27	0.00027505	3.09617e-24	-0.102507	-0.0517057	RPS6KA1, MIR1976
	41	chr1	92945668	92947961	2294	*	8	6.40089e-28	1.56838e-26	1.84294e-05	3.65017e-24	-0.110459	-0.0759721	GFI1
	42	chr9	133768931	133770279	1349	*	8	4.20481e-37	3.2803e-26	1.79428e-05	6.06883e-24	-0.110174	-0.0605749	QRFP
	43	chr3	11266695	11267627	933	*	9	1.68354e-35	2.01907e-26	0.000105149	1.7723e-23	-0.0885332	-0.0706198	HRH1
	44	chr1	59361551	59363346	1796	*	9	1.48102e-34	2.8582e-25	1.96059e-05	2.12675e-23	-0.0924107	-0.0545203	LINC01135, RP4-794H19.1
	45	chr12	124864528	124865130	603	*	8	3.25452e-38	7.12929e-26	5.97463e-05	3.06295e-23	-0.0800394	-0.0711873	NCOR2
	46	chr19	850975	853540	2566	*	14	8.37187e-31	8.28798e-25	3.93821e-05	3.38701e-23	-0.0906623	-0.057832	ELANE
	47	chr10	77871618	77872458	841	*	8	2.92377e-40	3.82068e-25	1.52101e-06	3.77885e-23	-0.165619	-0.0618378	C10orf11
	48	chr12	75784144	75785295	1152	*	12	6.35063e-41	5.63311e-21	0.000152802	6.16704e-23	-0.0879162	-0.0545308	GLIPR1L2, CAPS2
	49	chr20	20036632	20038189	1558	*	10	5.40303e-35	5.03423e-25	1.47196e-05	6.25008e-23	-0.125976	-0.0655003	C20orf26, CRNKL1
	50	chr20	45980204	45982308	2105	*	10	2.29282e-30	3.67863e-25	4.67768e-05	7.8118e-23	-0.0856464	-0.0529851	RP4-569M23.2, ZMYND8
	51	chr5	58652602	58654193	1592	*	9	1.24337e-30	1.54884e-25	9.13709e-05	7.98473e-23	-0.106806	-0.0694426	PDE4D
	52	chr1	32706433	32708485	2053	*	12	3.40171e-30	7.13409e-22	0.000138867	1.05653e-22	-0.100267	-0.0521056	MTMR9LP
	53	chr2	105274698	105276658	1961	*	10	1.32791e-29	7.26483e-24	7.95473e-06	1.85538e-22	-0.118152	-0.062773	AC013402.5
	54	chr15	74609775	74610683	909	*	6	1.17922e-37	1.56466e-24	5.90454e-06	1.98172e-22	-0.0848414	-0.0624883	CCDC33
	55	chr13	101173617	101174420	804	*	8	6.25366e-35	2.64731e-24	3.91522e-05	8.26448e-22	-0.0884734	-0.0645564	PCCA
	56	chr16	85946351	85948856	2506	*	9	6.7643e-28	1.00448e-23	1.37233e-05	1.52238e-21	-0.0839681	-0.0582047	IRF8
	57	chr6	10519310	10521715	2406	*	11	2.06934e-29	5.00117e-23	0.000221259	1.73151e-21	-0.0911928	-0.0517432	GCNT2
	58	chr5	58882243	58883504	1262	*	7	2.29996e-30	1.23071e-23	1.84026e-05	1.8671e-21	-0.114892	-0.0593777	PDE4D
	59	chr17	37024020	37025274	1255	*	8	5.72785e-38	7.18867e-22	1.1409e-05	3.46101e-21	-0.103805	-0.0625285
	60	chr15	31515750	31516481	732	*	8	3.14688e-35	4.62014e-23	2.23938e-05	3.67803e-21	-0.0837934	-0.0687248	RP11-16E12.1, RP11-16E12.2
	61	chr16	2082689	2084192	1504	*	8	4.79685e-34	1.34741e-22	4.33096e-05	7.67058e-21	-0.0716017	-0.0540188	SLC9A3R2
	62	chr5	66461884	66462988	1105	*	5	3.09369e-41	7.18797e-20	8.73281e-08	8.45621e-21	-0.106603	-0.0756934	MAST4
	63	chr1	19248518	19250279	1762	*	7	6.78001e-26	5.33149e-23	4.9535e-05	1.07087e-20	-0.10407	-0.0594453	IFFO2
	64	chr20	32856747	32857227	481	*	6	4.95556e-34	8.7203e-23	2.26932e-05	1.12352e-20	0.101426	0.0793133	ASIP, RP4-785G19.5
	65	chr6	4889428	4890656	1229	*	9	6.12988e-37	3.13018e-16	3.75433e-05	1.60865e-20	-0.116296	-0.0641558	CDYL
	66	chr5	110062384	110062837	454	*	9	1.38582e-31	2.10869e-23	0.000368264	1.7252e-20	-0.0978932	-0.0872437	TMEM232
	67	chr17	9923497	9926215	2719	*	8	2.13715e-19	2.37591e-22	7.20305e-05	2.71784e-20	-0.117114	-0.0684928	GAS7
	68	chr11	69257736	69261044	3309	*	13	5.81477e-25	2.55377e-22	0.00054446	4.12617e-20	-0.0874129	-0.0565373	AP000439.2
	69	chr12	96388589	96391252	2664	*	14	1.82346e-26	9.13711e-23	0.000832179	4.87171e-20	-0.102019	-0.0504079	RP11-256L6.3, HAL
	70	chr17	46678719	46682413	3695	*	12	5.41716e-21	1.02882e-22	0.000591444	4.9464e-20	-0.101363	-0.0566817	HOXB-AS3, HOXB3, HOXB6
	71	chr14	65230287	65231406	1120	*	6	2.57643e-34	9.223e-21	3.02432e-06	1.049e-19	-0.0801366	-0.0534123	SPTB
	72	chr2	164204628	164205820	1193	*	8	8.19885e-30	8.18859e-22	5.0791e-05	1.1463e-19	-0.0793933	-0.0586804
	73	chr5	175974973	175976342	1370	*	8	1.1603e-28	1.8477e-21	6.02211e-05	1.62093e-19	-0.0885566	-0.0513751	CDHR2
	74	chr22	45622803	45624479	1677	*	8	1.71569e-25	7.89296e-22	0.00013605	1.63976e-19	-0.103378	-0.068969	KIAA0930
	75	chr19	827429	828170	742	*	10	4.95479e-28	4.54127e-22	0.00110277	5.78279e-19	-0.0768145	-0.0598395	AZU1
	76	chr19	7733174	7734203	1030	*	8	1.96241e-32	2.27379e-18	0.000113392	6.68288e-19	-0.096635	-0.0617966	RETN
	77	chr17	75789279	75790091	813	*	6	2.15892e-31	1.46919e-20	1.71828e-05	6.86725e-19	-0.0878544	-0.065734
	78	chr16	2093980	2094700	721	*	6	9.16211e-31	2.29925e-20	9.87081e-06	9.40294e-19	-0.0682069	-0.0578279	NTHL1
	79	chr15	40398307	40399723	1417	*	10	7.78278e-31	9.28587e-19	0.00015056	1.21864e-18	-0.104139	-0.0563833	BMF
	80	chr13	22615049	22615334	286	*	5	3.73153e-31	3.75554e-20	2.57261e-06	1.22506e-18	-0.0851282	-0.0762683
	81	chr16	1537775	1539318	1544	*	10	1.1893e-27	1.66228e-20	8.35033e-05	1.35099e-18	-0.110295	-0.0532287	PTX4
	82	chr6	33400021	33401542	1522	*	11	3.8943e-24	1.60403e-20	0.000456593	1.57752e-18	-0.0975329	-0.0560758	SYNGAP1
	83	chr3	194014481	194015171	691	*	7	1.6635e-33	5.02923e-19	5.31246e-06	2.27212e-18	-0.0962254	-0.0644027	LINC00887
	84	chr14	99501573	99504935	3363	*	7	3.48015e-20	3.02368e-20	3.89192e-05	2.28287e-18	-0.0934393	-0.0745322
	85	chr17	80205093	80206216	1124	*	5	1.97162e-30	1.65504e-19	1.01447e-06	2.32707e-18	-0.0678335	-0.0501396	SLC16A3, CSNK1D
	86	chr10	119183807	119184664	858	*	5	3.47092e-31	1.57471e-19	1.00319e-06	2.5893e-18	-0.0835296	-0.0634533
	87	chr13	24519920	24520507	588	*	6	3.58919e-29	3.18434e-20	4.44712e-05	2.70293e-18	-0.126084	-0.0852609	ANKRD20A19P
	88	chr11	44958890	44961359	2470	*	8	1.05451e-17	6.92871e-20	0.000180103	3.98443e-18	-0.0779583	-0.050185	TP53I11
	89	chr19	2545986	2547067	1082	*	5	2.81094e-27	1.17064e-19	8.13861e-06	4.8995e-18	-0.0901871	-0.0690563	GNG7
	90	chr5	116790447	116791458	1012	*	6	6.51784e-30	2.32221e-18	1.94922e-05	5.38002e-18	-0.0843781	-0.0586618	LINC00992
	91	chr10	130726406	130726701	296	*	3	6.7514e-33	9.85575e-19	2.26226e-08	5.70712e-18	-0.127999	-0.110708
	92	chr11	13508769	13509032	264	*	3	3.76723e-32	7.54092e-19	9.38147e-08	7.61073e-18	-0.121843	-0.112732
	93	chr9	116326021	116327278	1258	*	9	7.98207e-26	9.36728e-20	0.00016804	7.65217e-18	-0.0846978	-0.057362	RGS3
	94	chr9	130473596	130474533	938	*	6	1.34368e-28	2.731e-19	1.02911e-05	7.66344e-18	-0.0959353	-0.0562274	C9orf117, PTRH1
	95	chr15	45740221	45741008	788	*	9	1.02005e-26	2.03868e-20	0.000534539	8.87451e-18	-0.0897488	-0.0532973	C15orf48, RP11-519G16.3
	96	chr16	3136857	3137690	834	*	5	6.54034e-29	2.07472e-19	9.99047e-06	9.15086e-18	-0.0997179	-0.0790303	RP11-473M20.9
	97	chr1	225651959	225653291	1333	*	6	7.52025e-26	2.47893e-19	2.48636e-05	1.12912e-17	-0.0879151	-0.0504404	RP11-496N12.6
	98	chr1	150244765	150245988	1224	*	4	3.90384e-28	7.78975e-19	9.24507e-07	1.16442e-17	-0.136148	-0.0912682	C1orf54
	99	chr6	3053739	3054884	1146	*	5	1.42449e-37	3.50238e-16	5.83642e-08	1.28562e-17	-0.129867	-0.0632356
	100	chr2	95536219	95538444	2226	*	9	8.63525e-28	3.04413e-17	3.66081e-05	1.40244e-17	-0.114631	-0.0553604	TEKT4, AC097374.2
	101	chr11	65378622	65380126	1505	*	7	2.50117e-22	9.08606e-20	0.000150732	1.4329e-17	-0.09447	-0.0605143	MAP3K11
	102	chr2	127821711	127824713	3003	*	8	6.48002e-17	7.66529e-20	0.000301018	1.44669e-17	-0.0786226	-0.0504331	BIN1
	103	chr19	51963991	51965573	1583	*	5	4.12373e-23	4.2993e-19	1.20117e-05	1.47282e-17	-0.0912808	-0.0736895
	104	chr9	137261559	137263731	2173	*	7	2.88567e-17	2.45744e-19	6.52779e-06	1.5822e-17	-0.0799429	-0.0536629	RXRA
	105	chr8	48572058	48572557	500	*	5	1.98962e-29	6.50949e-19	4.63666e-06	1.87735e-17	-0.110511	-0.0815846	SPIDR
	106	chr10	31986182	31987717	1536	*	6	2.75224e-22	3.45828e-19	1.80907e-05	1.90016e-17	-0.0875119	-0.063404	RP11-472N13.3
	107	chr11	3058446	3059371	926	*	4	4.11361e-25	2.03523e-18	1.45022e-07	2.1323e-17	-0.0747112	-0.0577257	CARS-AS1, CARS
	108	chr16	57700944	57702239	1296	*	9	3.27974e-24	7.66567e-20	0.000648523	2.72001e-17	-0.0796998	-0.0595131	GPR97
	109	chr18	61557687	61559820	2134	*	6	1.07988e-16	3.81931e-19	8.38994e-05	3.14616e-17	-0.0844709	-0.066058	SERPINB2
	110	chr10	29213413	29214692	1280	*	5	5.77573e-31	1.28899e-17	8.67026e-07	3.22893e-17	-0.108759	-0.0608312
	111	chr9	130524573	130526319	1747	*	8	3.33321e-25	7.59063e-18	0.000132714	3.55057e-17	-0.118667	-0.0617116	SH2D3C
	112	chr5	149466066	149467244	1179	*	8	1.18301e-26	8.62602e-19	0.000251404	4.33122e-17	-0.0732701	-0.0509099	CSF1R
	113	chr11	117695372	117696822	1451	*	7	2.53403e-27	5.51043e-18	8.86183e-05	5.62737e-17	-0.0675665	-0.0542715	FXYD2, FXYD6-FXYD2
	114	chr1	160832558	160834267	1710	*	8	1.07516e-21	6.11022e-19	6.99662e-05	5.64491e-17	-0.100088	-0.0520465	CD244
	115	chr12	9141740	9142341	602	*	4	2.93584e-27	2.41942e-18	6.84911e-06	5.83655e-17	-0.112797	-0.0910909	KLRG1, RP11-259O18.4
	116	chr20	36023689	36024669	981	*	6	2.03944e-24	9.92276e-18	4.45566e-06	6.10563e-17	-0.0843025	-0.0550175	SRC
	117	chr20	23113228	23114274	1047	*	5	1.19466e-26	3.70711e-18	3.31413e-06	6.39259e-17	-0.105568	-0.0717151	LINC00656
	118	chr19	17877419	17877846	428	*	6	1.17302e-29	3.56829e-15	3.31531e-05	7.95911e-17	-0.0890443	-0.0639816	FCHO1
	119	chr10	36054185	36054798	614	*	3	9.33733e-38	7.22737e-10	4.20761e-10	8.0514e-17	-0.13247	-0.0866037
	120	chr11	67417958	67418365	408	*	10	2.78915e-25	2.01404e-18	0.00024364	9.10349e-17	0.0932025	0.0649994	ACY3
	121	chr15	62515771	62516966	1196	*	6	1.54826e-23	2.53389e-18	4.60265e-05	9.66164e-17	-0.085862	-0.0545087
	122	chr10	75004632	75006462	1831	*	5	2.46558e-26	1.1187e-12	6.31027e-07	1.35582e-16	-0.0893427	-0.0512569	DNAJC9
	123	chr5	149886185	149887787	1603	*	8	5.52475e-26	2.95477e-18	0.000170865	1.36418e-16	-0.101901	-0.0556901	NDST1
	124	chr18	13640835	13642414	1580	*	8	2.06569e-24	1.13789e-18	0.000292827	1.52141e-16	-0.103843	-0.0620425	LDLRAD4
	125	chr8	144254866	144255688	823	*	5	6.28915e-31	3.16021e-15	3.1941e-07	1.75468e-16	0.106077	0.0521788
	126	chr14	101146259	101147551	1293	*	5	2.97176e-22	5.29046e-18	3.16959e-05	2.0465e-16	-0.0973098	-0.075146
	127	chr7	16844606	16845331	726	*	7	1.16161e-27	8.89373e-16	7.75218e-06	2.10568e-16	-0.133891	-0.0537923	AGR2
	128	chr6	11778902	11779941	1040	*	6	6.10484e-20	3.8761e-18	3.79436e-05	2.18318e-16	-0.0978243	-0.0596245	ADTRP
	129	chr22	38626284	38627605	1322	*	7	2.23533e-21	4.06576e-18	5.96345e-05	2.21406e-16	-0.0788778	-0.0558514	RP1-5O6.5, TMEM184B
	130	chr22	27834439	27835596	1158	*	4	2.20266e-28	8.41598e-17	1.20775e-06	2.37719e-16	-0.118796	-0.0890184
	131	chr3	16524387	16524574	188	*	4	1.41697e-27	1.45042e-17	3.17251e-06	2.39861e-16	-0.0818227	-0.060758	RFTN1
	132	chr1	153362927	153364020	1094	*	9	2.08599e-22	7.18402e-19	0.0011831	2.74274e-16	-0.0969251	-0.0691656	S100A8
	133	chr20	45946271	45948853	2583	*	11	2.61364e-19	5.1246e-18	0.000132678	3.00355e-16	-0.0657719	-0.0519932	AL031666.2, ZMYND8
	134	chr9	124047497	124049158	1662	*	7	6.37805e-21	2.95443e-18	0.000130848	3.09399e-16	-0.081053	-0.0529031	GSN, GSN-AS1
	135	chr12	6752881	6753626	746	*	6	4.92704e-25	6.591e-18	5.48241e-05	3.21793e-16	-0.101656	-0.0753466	ACRBP
	136	chr12	3835876	3838094	2219	*	8	4.58416e-23	1.83297e-17	7.65971e-05	3.27562e-16	-0.0884288	-0.0570906	EFCAB4B
	137	chr10	71097327	71097735	409	*	6	7.42678e-25	5.5798e-18	0.000143752	4.38861e-16	-0.107184	-0.0649425	HK1
	138	chr17	76408337	76410298	1962	*	5	5.03038e-19	1.24728e-17	2.69174e-05	4.72975e-16	-0.108573	-0.0709515	PGS1
	139	chr12	10095902	10097501	1600	*	8	1.81096e-21	4.22384e-18	0.000475662	4.95667e-16	-0.0903176	-0.0615253	AC091814.2
	140	chr6	68177253	68177884	632	*	4	3.16409e-31	8.29181e-14	7.20396e-08	6.49054e-16	-0.14466	-0.0686106
	141	chr7	139741556	139742416	861	*	6	1.91609e-31	6.54222e-15	2.31558e-06	7.5081e-16	-0.121438	-0.0611906	PARP12
	142	chr2	71290783	71292691	1909	*	7	2.59954e-23	2.61691e-17	0.000123097	7.86381e-16	-0.0957498	-0.0577558	NAGK, AC007040.8
	143	chr3	46410171	46410422	252	*	4	2.46914e-28	4.13382e-16	1.26982e-06	9.27811e-16	-0.0998494	-0.0842481	RP11-24F11.2
	144	chr7	55605399	55606405	1007	*	7	1.43854e-25	3.87641e-15	0.000118981	9.33214e-16	-0.0980464	-0.0520644	VOPP1
	145	chr15	90606494	90608877	2384	*	6	5.36303e-17	3.70559e-16	7.13624e-05	9.36907e-16	-0.0703712	-0.051157	ZNF710
	146	chr11	59822727	59824161	1435	*	8	6.72663e-21	2.62699e-17	0.000297206	9.85059e-16	-0.0954087	-0.0737786	MS4A3
	147	chr5	156534158	156534399	242	*	4	4.29867e-26	6.54905e-17	9.83179e-06	1.24667e-15	-0.111556	-0.0843532	CTB-120L21.1, HAVCR2
	148	chr1	26868497	26870173	1677	*	6	1.40878e-25	1.14384e-15	5.74574e-05	1.41332e-15	-0.10889	-0.0620514	RPS6KA1
	149	chr6	32903598	32905320	1723	*	12	1.5984e-21	3.22652e-15	0.000903626	1.4593e-15	-0.0909329	-0.0566179	HLA-DMB, AL645941.1, XXbac-BPG181M17.5
	150	chr2	69060747	69062128	1382	*	5	3.32727e-23	1.06345e-16	1.42232e-05	1.53829e-15	-0.116373	-0.0761088	AC097495.2, AC097495.3
	151	chr2	232347922	232348964	1043	*	7	5.08468e-23	1.54143e-17	0.000434934	1.63518e-15	-0.0685215	-0.0531005	NCL
	152	chr8	141358222	141361108	2887	*	9	3.1592e-17	1.7735e-17	0.00055112	1.76028e-15	-0.109101	-0.0590136	TRAPPC9
	153	chr11	66275561	66277720	2160	*	7	2.30971e-24	4.53989e-14	1.33684e-05	1.88683e-15	-0.115288	-0.0510636	DPP3, CTD-3074O7.11
	154	chr11	93269784	93272548	2765	*	7	1.66184e-17	2.44149e-17	0.000346618	1.92646e-15	-0.0960681	-0.0672427	SMCO4
	155	chr11	65058365	65060386	2022	*	5	5.56634e-19	9.19473e-17	2.46524e-05	1.97379e-15	-0.10397	-0.0729723	POLA2
	156	chr16	90023526	90024772	1247	*	6	3.27107e-21	4.94845e-16	6.1188e-05	1.97756e-15	-0.0839669	-0.0522227	DEF8
	157	chr10	134330970	134332442	1473	*	7	1.38821e-23	1.72031e-14	3.14025e-06	2.4144e-15	-0.0940281	-0.0569615	RP11-432J24.5
	158	chr7	75956146	75958048	1903	*	10	3.36929e-21	1.26215e-16	0.000604864	2.46374e-15	-0.0837645	-0.0506398	YWHAG
	159	chr17	38170632	38171697	1066	*	8	2.10947e-23	4.59537e-17	0.000154977	2.56221e-15	-0.0772309	-0.0503458	CSF3, RP11-387H17.6
	160	chr3	71591429	71594182	2754	*	11	7.98406e-19	1.34452e-14	0.000584105	2.63567e-15	-0.098528	-0.0541453	FOXP1
	161	chr1	223354216	223354607	392	*	5	1.61515e-24	1.27736e-16	3.63234e-05	3.2428e-15	-0.106372	-0.0723063	RP11-239E10.3
	162	chr1	235091106	235091608	503	*	4	2.73921e-25	1.54056e-16	1.98833e-05	3.25093e-15	-0.112243	-0.086587
	163	chr21	35883571	35884508	938	*	6	2.0637e-23	8.28737e-17	0.000151288	3.77334e-15	-0.0820132	-0.0543361	KCNE1
	164	chr5	135393261	135394767	1507	*	7	1.03457e-21	7.19821e-17	0.000129267	3.88623e-15	-0.072463	-0.0532488	TGFBI
	165	chr7	102576079	102576477	399	*	4	2.9256e-24	2.046e-16	1.66202e-05	4.11794e-15	-0.0947671	-0.0789491	LRRC17, FBXL13
	166	chr13	49147524	49149261	1738	*	7	2.46937e-20	4.13345e-16	3.44263e-05	4.46149e-15	-0.0980304	-0.0516384
	167	chr4	7032782	7033895	1114	*	5	2.35694e-26	3.10939e-15	3.9153e-06	4.70239e-15	-0.0960787	-0.0540313	TBC1D14, RP11-367J11.2
	168	chr5	88118743	88120826	2084	*	7	3.72914e-18	2.00377e-16	0.00028694	4.88544e-15	-0.10097	-0.0654108	MEF2C
	169	chr4	152966935	152967526	592	*	5	2.52511e-23	1.46345e-16	7.34032e-05	5.26419e-15	-0.0900934	-0.0575122
	170	chr17	72775894	72777114	1221	*	4	1.80197e-22	3.38539e-16	5.00071e-06	5.36681e-15	-0.0798706	-0.0612721	TMEM104
	171	chr6	36665240	36665620	381	*	7	1.31095e-22	6.19597e-17	0.000499456	5.7768e-15	-0.0915587	-0.0704567
	172	chr12	1920930	1922255	1326	*	6	2.49182e-18	1.53382e-16	9.05284e-05	5.85635e-15	-0.109376	-0.0714233	CACNA2D4
	173	chr1	17409889	17411586	1698	*	7	4.57474e-20	2.82436e-16	0.000282819	6.5501e-15	-0.0756491	-0.0554537	PADI2
	174	chr3	128690038	128690824	787	*	4	8.39455e-24	5.43043e-16	5.29892e-06	6.58342e-15	-0.13304	-0.0743548	KIAA1257, RP11-723O4.6
	175	chr1	203737534	203738799	1266	*	7	4.79236e-19	1.77749e-16	0.000163972	7.34436e-15	-0.0909777	-0.0547336	LAX1
	176	chr7	99970448	99972461	2014	*	6	9.88422e-19	2.1779e-16	7.03365e-05	7.46696e-15	-0.0861683	-0.0640978	PILRA
	177	chr5	1107855	1109031	1177	*	8	2.40659e-22	1.8638e-16	0.000258544	7.63508e-15	-0.0854877	-0.0523939	SLC12A7
	178	chr19	14670860	14671512	653	*	4	3.05953e-25	1.68416e-15	5.63051e-06	9.9343e-15	-0.113183	-0.0634769	TECR
	179	chr4	3516065	3516692	628	*	4	2.94715e-23	8.78108e-16	8.66424e-06	1.04421e-14	-0.128418	-0.120364	LRPAP1
	180	chr16	8738240	8738608	369	*	6	3.81695e-22	1.7157e-16	0.000199352	1.11909e-14	-0.078018	-0.0615232	METTL22
	181	chr16	8805422	8807308	1887	*	11	8.75741e-23	1.5173e-16	0.000310388	1.18314e-14	-0.0966409	-0.0518595	ABAT
	182	chr5	140904460	140904700	241	*	3	1.78792e-26	6.13511e-15	8.64628e-09	1.312e-14	-0.0808543	-0.0573285	DIAPH1
	183	chr12	113530456	113531465	1010	*	6	1.44273e-25	1.21441e-14	2.70524e-05	1.33509e-14	-0.0917712	-0.0553729	DTX1
	184	chr2	207474585	207474961	377	*	6	1.48579e-22	4.24073e-16	9.62673e-05	1.33783e-14	-0.0710906	-0.0561608	ADAM23
	185	chr17	55827832	55828629	798	*	5	1.9084e-21	4.04464e-16	0.000126337	1.55286e-14	-0.0708044	-0.0658911
	186	chr11	44642868	44642932	65	*	3	1.52897e-24	2.24681e-15	8.04187e-07	1.55736e-14	-0.114941	-0.097102
	187	chr10	3850160	3850589	430	*	3	3.07047e-29	1.05292e-13	6.38099e-09	1.58153e-14	-0.0964481	-0.0700012
	188	chr6	6759524	6760140	617	*	6	6.83185e-24	1.88607e-15	6.77616e-05	1.63148e-14	-0.0866429	-0.0562845	RP3-470L22.1
	189	chr8	119085200	119086762	1563	*	5	7.19001e-23	5.58865e-15	7.52642e-06	1.91476e-14	-0.0909525	-0.0608587	EXT1
	190	chr2	74803718	74805822	2105	*	6	1.76567e-19	5.15535e-16	0.000129343	1.96019e-14	-0.0876356	-0.0552042	M1AP
	191	chr6	166648800	166650404	1605	*	7	7.77173e-18	1.00626e-15	0.00018339	2.2006e-14	-0.0967192	-0.0537679
	192	chr2	113884024	113885838	1815	*	7	2.44179e-19	4.81273e-16	0.000267497	2.20062e-14	-0.102904	-0.0509098	IL1RN
	193	chr16	87866696	87866833	138	*	3	2.9874e-25	2.50689e-15	2.17325e-06	2.20714e-14	-0.069679	-0.0659369	SLC7A5
	194	chr22	47015531	47016623	1093	*	6	6.8183e-23	8.09723e-16	0.000152304	2.30004e-14	-0.0993468	-0.0564937	GRAMD4
	195	chr7	23245557	23246922	1366	*	6	1.93065e-17	6.29736e-16	0.000106421	2.37692e-14	-0.103804	-0.0746379	AC005082.12
	196	chr19	840737	841082	346	*	7	1.70593e-22	2.43917e-16	0.000621274	2.45558e-14	-0.0803354	-0.0577122	PRTN3
	197	chr15	27819306	27819924	619	*	4	1.43896e-22	1.33705e-15	3.50661e-05	2.64093e-14	-0.061008	-0.0542683
	198	chr19	43856494	43858174	1681	*	9	8.5994e-18	1.95173e-16	0.000712312	2.73282e-14	-0.0800229	-0.0557212	CD177
	199	chr15	93579369	93580846	1478	*	9	2.72329e-21	1.79199e-14	0.000311316	2.88745e-14	-0.0989878	-0.0553207
	200	chr16	85575407	85578516	3110	*	7	2.17635e-13	1.30071e-15	0.000323131	3.76737e-14	-0.0997466	-0.0649506
	201	chr18	43407719	43408983	1265	*	5	5.70331e-18	1.65293e-15	9.36716e-05	4.29236e-14	-0.0992675	-0.0602171	SIGLEC15
	202	chr17	3704471	3705875	1405	*	9	7.12493e-19	2.23856e-16	0.00184558	4.83136e-14	-0.0907157	-0.059767	ITGAE, CTD-3195I5.5
	203	chr1	245018893	245020058	1166	*	5	6.13017e-18	1.65707e-15	0.000103638	4.95441e-14	-0.105293	-0.0687178	HNRNPU
	204	chr10	7517215	7518062	848	*	6	1.99826e-20	8.25965e-16	0.000387876	5.18038e-14	-0.0903193	-0.0636547
	205	chr17	76849030	76850266	1237	*	8	5.9908e-18	4.11702e-16	0.00107906	5.21903e-14	-0.0841342	-0.0517248	TIMP2
	206	chr22	32033516	32035793	2278	*	5	2.21584e-17	1.24469e-14	3.13459e-05	6.76374e-14	-0.0901918	-0.0586519	PISD
	207	chr6	13272338	13273147	810	*	6	4.01515e-21	1.50877e-15	0.000213505	7.01239e-14	-0.0759649	-0.0520556	PHACTR1, RP1-257A7.4, TBC1D7
	208	chr7	84001551	84002356	806	*	5	9.31346e-26	1.52938e-13	7.06924e-06	7.1416e-14	-0.128186	-0.069719	SEMA3A
	209	chr3	195589996	195590998	1003	*	4	1.25973e-20	6.34547e-15	1.36384e-05	7.47349e-14	-0.0987365	-0.0654445	TNK2
	210	chr5	177036766	177038206	1441	*	6	7.7679e-21	1.02189e-13	3.08485e-05	7.90308e-14	-0.0907417	-0.0510535	B4GALT7
	211	chr18	74844781	74846035	1255	*	7	5.56512e-21	2.02649e-14	0.000153071	8.40517e-14	-0.110719	-0.0552963	MBP
	212	chr21	46549703	46550644	942	*	3	2.8696e-26	3.01775e-13	8.97452e-08	9.89112e-14	-0.0930267	-0.0633587	ADARB1
	213	chr2	78768394	78769016	623	*	3	2.80662e-21	1.17256e-14	4.85902e-06	1.0229e-13	-0.0787578	-0.0680096
	214	chr2	166430419	166430542	124	*	3	9.93666e-24	4.95556e-14	3.74584e-08	1.14101e-13	-0.0864953	-0.0675711	CSRNP3
	215	chr2	105924245	105925965	1721	*	7	1.19507e-14	2.66705e-15	0.000685215	1.22711e-13	-0.080711	-0.0513608	TGFBRAP1
	216	chr19	17864889	17866244	1356	*	6	2.07313e-14	3.03865e-15	0.000166429	1.27455e-13	-0.0798893	-0.0537439	FCHO1
	217	chr1	9953177	9954275	1099	*	6	4.72732e-20	5.04316e-15	0.000113424	1.53387e-13	-0.0766605	-0.0599572	CTNNBIP1
	218	chr8	23397998	23399610	1613	*	6	1.10733e-16	3.90605e-15	0.000372224	1.60808e-13	-0.0945297	-0.0666354	SLC25A37
	219	chr1	247802464	247803706	1243	*	10	8.39027e-19	7.58991e-16	0.00216058	1.70362e-13	-0.0766165	-0.0511242	RP11-634B7.4, RP11-978I15.10
	220	chr10	5987662	5989258	1597	*	8	1.49151e-18	1.28099e-15	0.00156321	1.70662e-13	-0.0762408	-0.0579671	RP11-536K7.3
	221	chr6	41253757	41255090	1334	*	8	5.10277e-22	2.3085e-14	0.00046065	1.89938e-13	-0.101633	-0.059303	TREM1
	222	chr17	59222476	59222898	423	*	4	3.33024e-21	1.87835e-14	2.58174e-05	2.35646e-13	-0.084161	-0.0740489	BCAS3
	223	chr1	12600019	12600744	726	*	4	7.77256e-22	3.76107e-14	8.01628e-06	2.51469e-13	-0.0816178	-0.0558629
	224	chr22	43509649	43509870	222	*	3	5.5291e-22	4.10198e-14	3.11615e-06	2.79865e-13	-0.110815	-0.0965395	BIK
	225	chr17	79228937	79230322	1386	*	5	3.4631e-18	3.50478e-14	2.45882e-05	2.84146e-13	-0.0800555	-0.0506616	SLC38A10
	226	chr16	31366142	31366536	395	*	6	2.26333e-19	6.35225e-15	0.000384552	3.08004e-13	-0.0808386	-0.0559239	ITGAX
	227	chr9	75058896	75060151	1256	*	4	1.10057e-18	3.13425e-13	3.28155e-06	3.11397e-13	-0.0889548	-0.0571385
	228	chr17	79297435	79298502	1068	*	5	8.00147e-17	1.29666e-14	0.000100807	3.12937e-13	-0.0824185	-0.0709324	TMEM105
	229	chr19	17432981	17434267	1287	*	3	2.1501e-16	6.22062e-14	4.64955e-07	3.18941e-13	-0.0965202	-0.0678834	DDA1, ANO8
	230	chr19	33162885	33162957	73	*	3	1.48157e-21	3.75499e-14	7.72855e-06	3.21032e-13	-0.102397	-0.0878185	CTC-379B2.4, ANKRD27
	231	chr2	232536151	232537984	1834	*	4	2.70316e-14	8.09046e-14	1.19425e-06	3.44771e-13	-0.0752597	-0.0561656
	232	chr6	36107350	36108416	1067	*	4	3.42259e-22	1.35923e-13	2.34572e-06	4.89006e-13	-0.0815894	-0.0514546	MAPK13, Z95152.1
	233	chr4	38859587	38859770	184	*	4	5.50093e-21	3.68849e-14	4.31826e-05	5.26327e-13	-0.0973337	-0.0934822
	234	chr20	42099979	42101576	1598	*	5	1.07441e-15	2.89439e-14	7.00624e-05	5.30231e-13	-0.0996395	-0.0613762
	235	chr17	7742126	7743410	1285	*	7	1.31652e-17	5.56921e-15	0.0014067	5.42581e-13	-0.0892611	-0.0594918	KDM6B
	236	chr2	55339047	55339939	893	*	4	6.66951e-18	3.39602e-14	6.59624e-05	5.57993e-13	-0.0962547	-0.0714052	RTN4
	237	chr11	73115015	73116329	1315	*	6	5.02959e-15	1.02003e-14	0.000667496	5.80507e-13	-0.0979438	-0.0731974	FAM168A
	238	chr12	54688344	54691774	3431	*	9	2.43433e-12	8.20583e-15	0.00165789	6.31945e-13	-0.0823248	-0.0507047	RP11-968A15.8, NFE2
	239	chr7	97755534	97755792	259	*	4	4.97387e-20	4.32995e-14	4.36893e-05	6.33735e-13	-0.0980702	-0.0920447	LMTK2
	240	chr10	104392124	104393942	1819	*	4	1.08148e-11	5.46685e-14	3.84242e-05	6.75574e-13	-0.0690532	-0.053716	SUFU
	241	chr7	4754502	4755341	840	*	6	1.09709e-18	1.41537e-14	0.000517793	6.96226e-13	-0.0990371	-0.0739834	FOXK1
	242	chr6	87861261	87862481	1221	*	6	3.79036e-18	4.52522e-14	0.000264068	7.22633e-13	-0.0794909	-0.0590854	RP11-393I2.4
	243	chr2	85817259	85820066	2808	*	6	1.64062e-14	3.24494e-14	0.000150888	7.23545e-13	-0.0957039	-0.0536728	VAMP5
	244	chr1	12655240	12656375	1136	*	5	7.17451e-24	6.16567e-11	2.7515e-06	7.26274e-13	-0.134981	-0.06221	DHRS3
	245	chr10	29228186	29228916	731	*	5	3.02095e-18	2.58766e-14	0.000221344	7.30612e-13	-0.0843385	-0.0596098
	246	chr22	25799070	25800663	1594	*	5	4.33434e-18	6.02671e-14	3.10659e-05	7.67274e-13	-0.103342	-0.0545617	LRP5L
	247	chr3	151102703	151104034	1332	*	6	1.71517e-17	4.75555e-14	0.000138812	8.58525e-13	-0.118793	-0.0701693	MED12L
	248	chr2	240422121	240423096	976	*	4	8.89459e-19	6.41173e-14	3.81937e-05	9.04973e-13	-0.105879	-0.0866819
	249	chr8	19540210	19540734	525	*	9	1.1427e-18	9.48265e-15	0.00128888	9.27017e-13	-0.101133	-0.0632885	RP11-1105O14.1, CSGALNACT1
	250	chr6	6900945	6901065	121	*	4	1.51242e-19	5.92782e-14	6.77803e-05	9.46584e-13	-0.0967567	-0.0863924
	251	chr8	130695235	130696901	1667	*	7	5.57258e-18	3.69322e-14	0.000982593	9.57927e-13	-0.101903	-0.068132	RP11-419K12.1
	252	chr19	3521010	3521502	493	*	5	5.60073e-20	3.45887e-14	0.00025552	9.79969e-13	-0.111001	-0.0594836	FZR1, SNORD38
	253	chr10	99477573	99478719	1147	*	6	1.35501e-17	2.90774e-14	0.000220555	1.03443e-12	-0.0848609	-0.0611517	MARVELD1
	254	chr7	30503544	30505679	2136	*	5	2.80127e-13	6.86785e-14	6.23901e-05	1.15403e-12	-0.0955899	-0.0621804	NOD1
	255	chr11	48040772	48042101	1330	*	4	7.81686e-17	1.04165e-13	2.15799e-05	1.15998e-12	-0.0853195	-0.0753809	PTPRJ
	256	chr19	855536	856145	610	*	6	3.42261e-18	3.11046e-14	0.000469205	1.29009e-12	-0.0673238	-0.0512017	ELANE
	257	chr10	98416303	98416848	546	*	4	3.06914e-19	8.63649e-14	8.07688e-05	1.37225e-12	-0.101639	-0.0891198	PIK3AP1
	258	chr3	98480999	98483465	2467	*	5	8.5772e-12	6.93544e-14	6.11331e-05	1.37966e-12	-0.104737	-0.0577022	ST3GAL6
	259	chr10	33250294	33251163	870	*	4	2.04625e-24	3.60258e-09	3.44016e-07	1.43017e-12	-0.110036	-0.0553031	RP11-462L8.1, ITGB1
	260	chr20	19954588	19955868	1281	*	5	5.39946e-18	7.3264e-14	9.81619e-05	1.47936e-12	-0.0709889	-0.0600019	RIN2
	261	chr9	131007472	131008520	1049	*	4	3.95489e-18	1.41788e-13	3.69782e-05	1.62206e-12	-0.0773784	-0.0566402	DNM1
	262	chr2	179916080	179916205	126	*	4	1.08757e-19	1.32673e-13	6.70392e-05	1.73724e-12	-0.0722091	-0.055648
	263	chr1	153670787	153671011	225	*	3	6.87876e-20	2.16802e-13	1.39163e-05	1.76623e-12	-0.0867013	-0.0787519
	264	chr17	41979664	41980251	588	*	4	7.60695e-20	2.07584e-13	1.74692e-05	1.7816e-12	-0.0841588	-0.0517016	MPP2
	265	chr3	18480242	18481064	823	*	7	1.97787e-17	2.85853e-14	0.000852686	1.79888e-12	0.0759286	0.0631027	TBC1D5, SATB1
	266	chr8	48647583	48649767	2185	*	6	1.79759e-16	4.25415e-12	9.09938e-06	2.05091e-12	-0.108136	-0.0624543	SPIDR, CEBPD
	267	chr10	90611604	90613015	1412	*	6	1.35041e-14	1.69122e-13	0.000208527	2.11158e-12	-0.103923	-0.063306
	268	chr2	25232664	25233163	500	*	3	9.27458e-23	2.36953e-12	4.04123e-07	2.14003e-12	-0.0843401	-0.0586197	DNAJC27-AS1
	269	chr1	203155737	203156784	1048	*	6	2.77534e-17	3.97148e-14	0.000965882	2.16873e-12	-0.0786253	-0.0537061	CHI3L1
	270	chr7	2653651	2654420	770	*	6	5.25091e-20	9.43394e-13	7.35471e-05	2.25946e-12	-0.0978577	-0.0651336	IQCE
	271	chr10	81026703	81028940	2238	*	5	4.4311e-12	8.30319e-14	0.000313784	2.38802e-12	-0.0822727	-0.0564422	ZMIZ1
	272	chr10	115033141	115034087	947	*	4	4.06731e-19	2.42941e-13	5.50276e-05	2.57964e-12	-0.0676958	-0.0550086
	273	chr4	4397942	4398276	335	*	3	7.92175e-20	5.07333e-13	4.19288e-06	2.66434e-12	-0.0817029	-0.0641555	NSG1
	274	chr13	111317935	111318640	706	*	5	1.60841e-18	2.30267e-13	8.14546e-05	2.84396e-12	-0.0841986	-0.0581709	CARS2
	275	chr20	47339547	47341147	1601	*	4	7.26979e-16	2.38444e-13	3.99004e-05	2.85795e-12	-0.106133	-0.0761386	PREX1
	276	chr11	57529255	57529614	360	*	5	2.15749e-19	6.75865e-13	9.0941e-05	2.98013e-12	-0.0896898	-0.0618113	TMX2-CTNND1, RP11-691N7.6, CTNND1
	277	chr2	16836324	16838119	1796	*	4	7.32817e-14	1.82046e-12	5.65063e-06	3.28721e-12	-0.106705	-0.0648527	FAM49A
	278	chr4	2915985	2916624	640	*	4	4.35278e-18	2.86404e-13	4.53925e-05	3.28985e-12	-0.0825108	-0.0607014	ADD1
	279	chr11	16813059	16813681	623	*	6	1.50281e-18	1.39299e-13	0.000370573	3.4082e-12	-0.0792286	-0.0555692	PLEKHA7
	280	chr1	61516830	61517876	1047	*	3	4.50192e-24	8.7621e-10	1.27295e-07	3.73618e-12	-0.180375	-0.11551	NFIA
	281	chr5	131802741	131803357	617	*	3	5.11506e-18	4.91047e-13	1.82608e-05	3.90652e-12	-0.0758887	-0.0611826	C5orf56
	282	chr14	23586582	23589066	2485	*	8	9.73621e-13	9.58654e-13	0.00114926	4.27882e-12	-0.0858866	-0.0519054	CEBPE
	283	chr2	65593761	65595186	1426	*	8	7.71839e-16	1.46792e-13	0.00191054	4.6494e-12	-0.0856471	-0.0556689	SPRED2
	284	chr16	19129228	19130461	1234	*	3	3.15253e-13	9.31646e-13	3.93047e-06	5.58356e-12	-0.108084	-0.0796927	ITPRIPL2, CTD-2349B8.1
	285	chr1	33463103	33463882	780	*	4	2.43592e-17	3.66101e-13	0.000147258	5.82891e-12	-0.0900939	-0.0662569	RP1-117O3.2
	286	chr5	133841762	133842146	385	*	4	1.67279e-18	4.27259e-13	8.9975e-05	6.04334e-12	-0.0786675	-0.0535459
	287	chr3	4793370	4794543	1174	*	6	1.19084e-16	5.0792e-13	0.000281165	6.66733e-12	-0.0927891	-0.0641945	ITPR1
	288	chr8	57471162	57473034	1873	*	6	3.9881e-13	3.89999e-13	0.000162983	6.82823e-12	-0.109068	-0.068614	LINC00968
	289	chr5	139040546	139041014	469	*	5	8.68636e-18	5.03994e-13	0.000252959	6.93021e-12	-0.0864804	-0.0617565	CXXC5
	290	chr8	1954777	1955214	438	*	5	3.2276e-17	2.73573e-13	0.000456275	7.53373e-12	-0.0899507	-0.0614417	KBTBD11
	291	chr14	95374254	95374525	272	*	3	1.1067e-18	1.15088e-12	1.01154e-05	7.70627e-12	-0.0676548	-0.0577576
	292	chr3	181326706	181327125	420	*	3	1.71508e-19	1.63075e-12	1.97825e-06	8.0114e-12	-0.116988	-0.0927121	SOX2-OT
	293	chr16	88228257	88228780	524	*	5	1.2798e-17	4.24323e-13	0.000280993	8.17804e-12	-0.0903239	-0.0502971	LA16c-444G7.2
	294	chr17	75318211	75319751	1541	*	6	3.63426e-20	3.50298e-12	7.05369e-05	8.42639e-12	-0.0873632	-0.0523615	2021-09-09
	295	chr5	176734343	176735073	731	*	5	1.1655e-16	3.23749e-13	0.000398649	8.708e-12	-0.111393	-0.0663594	MXD3
	296	chr6	6885899	6887136	1238	*	4	1.17188e-15	7.33764e-13	7.2632e-05	8.8724e-12	-0.100295	-0.0693442
	297	chr4	10022984	10023201	218	*	4	7.1723e-19	6.91368e-13	9.312e-05	9.03419e-12	-0.0859866	-0.073943	SLC2A9
	298	chr10	51574776	51576452	1677	*	8	3.40671e-13	1.1677e-13	0.00244334	9.05726e-12	-0.0934945	-0.0563895	NCOA4
	299	chr12	2443169	2445561	2393	*	4	5.866e-13	1.45517e-12	5.72e-06	9.89812e-12	-0.0827733	-0.0607447	CACNA1C
	300	chr1	218636703	218636828	126	*	3	1.37605e-18	2.0281e-12	2.94651e-06	1.05539e-11	-0.07143	-0.0537345
	301	chr22	39347307	39348639	1333	*	6	8.34529e-20	6.03669e-12	5.59923e-05	1.10089e-11	-0.0996869	-0.0598632
	302	chr2	234150773	234151328	556	*	3	3.01078e-18	1.565e-12	2.15829e-05	1.16915e-11	-0.0739404	-0.0578919	ATG16L1
	303	chr14	93170710	93171393	684	*	4	3.68344e-18	1.46204e-12	1.84614e-05	1.17747e-11	-0.0879664	-0.0631084	LGMN
	304	chr18	7011217	7012277	1061	*	4	3.28607e-21	1.34248e-07	4.46347e-06	1.24714e-11	-0.112733	-0.073582	LAMA1
	305	chr5	61028303	61028854	552	*	3	2.4647e-18	2.03969e-12	9.45613e-06	1.26272e-11	-0.10359	-0.0785292	C5orf64, CTD-2170G1.2
	306	chr15	92490606	92492431	1826	*	6	9.01242e-14	3.7394e-13	0.000880271	1.32107e-11	-0.0647501	-0.0519431	SLCO3A1
	307	chr12	4675509	4676791	1283	*	4	1.06817e-19	3.54671e-11	2.43303e-05	1.36411e-11	-0.0950336	-0.0621826	DYRK4
	308	chr15	58623953	58624534	582	*	3	9.47267e-18	1.79927e-12	2.95289e-05	1.38602e-11	-0.100895	-0.0872488	ALDH1A2
	309	chr19	12896559	12897519	961	*	3	1.59936e-16	2.16474e-12	1.53964e-05	1.40177e-11	-0.0758472	-0.0611474	HOOK2
	310	chr2	170624574	170625479	906	*	4	4.62031e-18	2.89687e-12	3.81574e-05	1.53904e-11	-0.090414	-0.0689363	KLHL23, PTCHD3P2
	311	chr3	108895827	108897005	1179	*	4	3.1877e-14	1.37798e-12	8.89595e-05	1.59027e-11	-0.0709979	-0.0629381	RP11-59E19.4
	312	chr15	40601261	40603325	2065	*	5	1.16179e-11	1.93352e-12	0.000185734	1.59379e-11	-0.100462	-0.0542646
	313	chr11	74974090	74975244	1155	*	5	3.93012e-15	7.388e-13	0.000429674	1.70634e-11	-0.0794431	-0.0563458	ARRB1
	314	chr17	8761973	8762140	168	*	3	2.77493e-18	2.30224e-12	3.06483e-05	1.74723e-11	-0.0935061	-0.0854841	PIK3R6
	315	chr1	12213045	12213514	470	*	3	3.45547e-18	3.20153e-12	6.67748e-06	1.85401e-11	-0.0723252	-0.0643434
	316	chr5	139050159	139051131	973	*	4	4.5163e-16	2.77403e-12	6.11359e-05	1.88165e-11	-0.084604	-0.0574906	CXXC5
	317	chr8	35718561	35719769	1209	*	4	5.76453e-15	6.15942e-08	1.29866e-05	1.90648e-11	-0.119371	-0.0733063	RP11-473J6.1
	318	chr6	56405167	56406336	1170	*	5	3.39674e-19	5.40432e-10	8.76567e-06	1.91584e-11	-0.102056	-0.0524431	DST
	319	chr4	68751543	68752169	627	*	3	1.06125e-17	3.25571e-12	9.68322e-06	1.93167e-11	-0.107662	-0.102948	UBA6-AS1
	320	chr2	28496822	28498080	1259	*	5	6.1764e-15	8.32508e-13	0.000488301	1.9533e-11	-0.0873067	-0.0589931	BRE
	321	chr8	28912915	28915332	2418	*	6	3.39368e-14	2.68353e-12	9.37943e-05	1.96712e-11	-0.120106	-0.0579748	HMBOX1, CTD-2647L4.4
	322	chr15	90543224	90543813	590	*	4	8.45936e-17	1.43305e-12	0.000164007	1.98537e-11	-0.0990527	-0.0789793
	323	chr1	236094805	236096728	1924	*	5	2.01332e-12	1.24329e-12	0.000277015	2.06069e-11	-0.0904425	-0.0534182
	324	chr7	75582881	75583421	541	*	4	1.63599e-17	2.26126e-12	7.83876e-05	2.16717e-11	-0.0800185	-0.0695405	POR
	325	chr2	102926502	102927898	1397	*	5	4.13978e-19	2.98339e-11	1.43e-05	2.20374e-11	-0.115641	-0.0537207
	326	chr11	70204929	70205815	887	*	4	2.96394e-16	2.50099e-12	5.48217e-05	2.48175e-11	-0.092996	-0.06489	PPFIA1, AP000487.6
	327	chr4	6940902	6942100	1199	*	4	2.59794e-13	7.80286e-12	3.27486e-05	3.07439e-11	-0.0829005	-0.0558052	TBC1D14
	328	chr6	139794360	139794538	179	*	3	2.85005e-17	4.32179e-12	3.72352e-05	3.2142e-11	-0.0940722	-0.0791411
	329	chr12	109214864	109216864	2001	*	5	1.57845e-11	1.78816e-11	0.000134432	3.22231e-11	-0.100497	-0.0622072	SSH1
	330	chr20	3691986	3693221	1236	*	5	3.41486e-12	1.2452e-12	0.0007245	3.27693e-11	-0.0707134	-0.057142
	331	chr6	109279535	109280598	1064	*	4	4.87181e-17	6.09421e-12	6.4362e-05	3.40869e-11	-0.085933	-0.0556991	ARMC2
	332	chr2	68348223	68348796	574	*	3	5.73859e-20	6.52719e-11	8.87172e-07	3.69304e-11	-0.0895269	-0.0678511
	333	chr17	25858091	25859442	1352	*	4	4.47758e-14	2.50667e-12	0.000257695	3.7492e-11	-0.0930582	-0.0825237	KSR1
	334	chr1	151634388	151634697	310	*	4	1.00613e-16	2.7598e-12	0.000178982	3.76844e-11	-0.0961915	-0.0649705	SNX27
	335	chr11	334251	334833	583	*	6	1.41e-19	1.96314e-10	5.3958e-05	3.99921e-11	-0.103737	-0.0531383
	336	chr7	129665854	129667001	1148	*	4	2.86499e-13	2.93354e-12	0.000239033	4.22302e-11	-0.0865514	-0.0726938	RP11-306G20.1, ZC3HC1
	337	chr2	55678519	55678947	429	*	3	1.39463e-20	3.83566e-10	5.6258e-07	4.33713e-11	-0.084425	-0.0590213
	338	chr8	61495559	61497168	1610	*	6	4.78294e-13	1.34194e-12	0.000971024	4.35266e-11	-0.0844908	-0.0600519	RAB2A
	339	chr5	173293229	173294009	781	*	4	1.1096e-16	4.28571e-12	0.000124766	4.72441e-11	-0.0984	-0.0716254
	340	chr20	47874072	47874155	84	*	3	8.51508e-17	7.48633e-12	4.3512e-05	5.44387e-11	-0.10854	-0.0937476	ZNFX1
	341	chr11	122585312	122587367	2056	*	4	2.12432e-10	5.04989e-12	0.000145003	5.54677e-11	-0.0871433	-0.067531	UBASH3B
	342	chr17	40670743	40672083	1341	*	4	4.03855e-15	5.28716e-12	0.000159316	5.76433e-11	-0.0679139	-0.0597412	ATP6V0A1
	343	chr17	66314801	66316627	1827	*	4	1.19706e-15	3.42455e-11	3.96802e-06	5.98153e-11	-0.0905853	-0.0503768	ARSG
	344	chr17	998432	999650	1219	*	5	6.66186e-16	5.94679e-12	0.000380865	6.05631e-11	-0.0993553	-0.0706671	ABR
	345	chr1	16508512	16509724	1213	*	4	9.7713e-14	6.65916e-12	0.000139247	6.11602e-11	-0.0876657	-0.0525658
	346	chr10	135092621	135093367	747	*	3	3.66794e-17	1.27804e-11	9.24283e-06	6.24716e-11	-0.0799966	-0.0669144	TUBGCP2
	347	chr2	54899887	54900998	1112	*	4	8.68724e-15	5.14795e-12	0.000177948	6.35558e-11	-0.102714	-0.0563521
	348	chr20	22664660	22666782	2123	*	8	7.6879e-17	8.49009e-09	0.000206773	6.43639e-11	-0.1034	-0.0506091	RP11-359G22.2
	349	chr12	94131844	94132881	1038	*	3	9.35452e-17	2.26139e-11	6.91709e-06	6.58138e-11	-0.112067	-0.084353	CRADD
	350	chr3	52235276	52237120	1845	*	4	2.45677e-12	5.15616e-12	0.000216637	6.65807e-11	-0.0923676	-0.0732194	ALAS1
	351	chr19	18234076	18235489	1414	*	5	1.42626e-15	2.90358e-11	0.000201682	6.88985e-11	-0.0864596	-0.0619397	MAST3
	352	chr13	110521956	110522572	617	*	6	7.93298e-16	2.76565e-12	0.000856909	7.29828e-11	-0.0785313	-0.0653584
	353	chr5	39219235	39220907	1673	*	6	6.68728e-17	1.13899e-10	0.000171289	7.53061e-11	-0.10157	-0.0524175	FYB
	354	chr11	63949188	63949212	25	*	3	1.53234e-16	1.09299e-11	3.99195e-05	7.55117e-11	-0.0639279	-0.0572817
	355	chr1	55012926	55013735	810	*	7	3.33326e-14	2.39898e-12	0.00160263	7.62177e-11	-0.0761955	-0.0507126	ACOT11
	356	chr11	1807214	1807333	120	*	3	1.34217e-16	1.20873e-11	3.13096e-05	7.73095e-11	-0.0916181	-0.0774848
	357	chr19	49132858	49134105	1248	*	5	5.49813e-16	6.73318e-12	0.000170466	7.95375e-11	-0.0830017	-0.0562394	SPHK2, DBP
	358	chr15	26915257	26915752	496	*	4	5.67428e-16	7.45585e-12	0.00014254	7.99863e-11	-0.072545	-0.0664719	GABRB3
	359	chr7	139952594	139953458	865	*	3	2.0363e-16	1.38394e-11	3.27106e-05	8.68319e-11	-0.0867809	-0.0799911
	360	chr1	31956270	31956405	136	*	3	1.807e-16	1.51187e-11	2.80616e-05	9.31865e-11	-0.0998967	-0.0847616
	361	chr11	59574962	59575226	265	*	3	2.18813e-16	1.31096e-11	5.5084e-05	9.41845e-11	-0.0743153	-0.0719797	MRPL16
	362	chr7	1004699	1005089	391	*	4	4.06289e-16	6.93981e-12	0.000288705	9.52028e-11	-0.077489	-0.0709675	COX19
	363	chr14	89631066	89631665	600	*	4	5.57458e-16	9.47862e-12	0.000180014	1.03445e-10	-0.0631772	-0.0525583	FOXN3
	364	chr3	47023603	47024689	1087	*	4	2.04801e-14	9.37762e-12	0.000204158	1.03842e-10	-0.0855958	-0.0501046	NBEAL2
	365	chr11	67803715	67804112	398	*	5	1.83063e-16	1.59916e-11	0.000286502	1.10868e-10	-0.0926681	-0.0533783	NDUFS8
	366	chr17	25886248	25887224	977	*	6	3.69181e-14	2.96832e-12	0.00177736	1.1389e-10	-0.092753	-0.068995	KSR1
	367	chr2	33359059	33359597	539	*	8	1.50088e-16	1.69679e-11	0.00182651	1.16787e-10	-0.0789419	-0.0583636	LTBP1
	368	chr10	85974018	85974623	606	*	5	3.93012e-15	5.63616e-12	0.000546755	1.1794e-10	-0.0847345	-0.0625814	CDHR1
	369	chr17	27889135	27889938	804	*	4	7.31762e-16	4.34327e-11	2.29164e-05	1.24863e-10	-0.0801856	-0.0526743	RP11-68I3.2, ABHD15
	370	chr3	52124234	52124791	558	*	3	5.13934e-17	4.03895e-11	1.84261e-06	1.26006e-10	-0.0707779	-0.0510817	POC1A
	371	chr19	15001993	15002202	210	*	3	4.70497e-16	1.84861e-11	5.44534e-05	1.27937e-10	-0.0854338	-0.0749266
	372	chr13	31422050	31422448	399	*	3	2.92076e-17	8.28998e-11	3.46617e-06	1.31086e-10	-0.0816497	-0.0552072
	373	chr1	2081984	2082848	865	*	5	3.73873e-15	6.61864e-12	0.000785241	1.34631e-10	-0.0833436	-0.0638322	PRKCZ
	374	chr21	35917600	35918983	1384	*	3	3.68823e-12	2.02758e-11	4.082e-05	1.35241e-10	-0.0929797	-0.0697124	RCAN1
	375	chr8	6794872	6796552	1681	*	7	6.48532e-12	2.24408e-12	0.00257446	1.36643e-10	-0.0726472	-0.059133	DEFA4
	376	chr5	66646272	66646715	444	*	3	6.61538e-16	2.10088e-11	4.58895e-05	1.39909e-10	-0.0627473	-0.0587736
	377	chr6	154677796	154678593	798	*	5	7.64561e-15	5.67914e-12	0.00101262	1.39956e-10	-0.0844643	-0.0693967	IPCEF1
	378	chr1	32216025	32217598	1574	*	3	6.13593e-18	1.79591e-10	2.48237e-07	1.63702e-10	-0.101171	-0.0732534	BAI2
	379	chr17	76036514	76037562	1049	*	7	8.86271e-16	1.53957e-11	0.0011267	1.64789e-10	-0.0780324	-0.052372	TNRC6C
	380	chr5	17436371	17436741	371	*	6	7.20805e-15	6.03631e-12	0.00110483	1.66483e-10	-0.0668892	-0.0534101	RP11-321E2.3
	381	chr10	32311107	32312329	1223	*	3	7.72234e-18	1.00858e-09	3.15392e-08	1.83577e-10	-0.0947373	-0.0502829	KIF5B
	382	chr10	94582272	94583054	783	*	3	5.10951e-16	4.53756e-11	7.65646e-06	1.88774e-10	-0.0678375	-0.0589569
	383	chr11	74172851	74173933	1083	*	4	4.20797e-14	5.53523e-11	3.32626e-05	1.90043e-10	-0.0970699	-0.0739369	RP11-702H23.4, KCNE3
	384	chr13	40762150	40762469	320	*	6	6.02663e-16	2.82585e-10	0.000405135	1.90056e-10	0.0791175	0.0535266	LINC00332
	385	chr1	161708999	161710013	1015	*	3	4.65504e-14	3.29199e-11	4.58488e-05	2.02218e-10	-0.0594285	-0.0549592
	386	chr13	114817820	114818717	898	*	3	7.77729e-14	2.95155e-11	7.13564e-05	2.06419e-10	-0.0769374	-0.0629686	RASA3
	387	chr12	132303409	132303880	472	*	5	3.88402e-18	8.91949e-10	6.95386e-05	2.10465e-10	-0.110751	-0.0664818
	388	chr2	47572086	47573246	1161	*	5	4.98297e-15	3.20208e-11	0.000434376	2.20775e-10	-0.0956844	-0.0546965	EPCAM, AC073283.4
	389	chr11	3177622	3178322	701	*	7	3.15036e-16	8.4359e-11	0.00110895	2.24836e-10	-0.0898433	-0.0630615	OSBPL5
	390	chr6	132811238	132811784	547	*	4	1.84603e-15	2.82741e-11	0.000115726	2.25025e-10	-0.0815662	-0.0651617	STX7
	391	chr8	142244625	142245835	1211	*	4	1.26927e-12	3.15476e-11	0.00017004	2.25101e-10	-0.0912756	-0.067594	SLC45A4
	392	chr1	234367145	234367586	442	*	5	5.24739e-15	1.23451e-11	0.000688551	2.29988e-10	-0.0934685	-0.07659	SLC35F3
	393	chr18	43915649	43915901	253	*	3	9.04152e-16	3.48928e-11	5.69914e-05	2.33151e-10	-0.0828839	-0.0768907	RNF165
	394	chr13	81228874	81229541	668	*	5	5.59422e-15	1.6888e-11	0.000510572	2.33676e-10	-0.0827578	-0.0517067	PWWP2AP1
	395	chr7	72838601	72839549	949	*	4	8.57986e-15	2.85884e-11	7.85244e-05	2.35115e-10	-0.0867097	-0.0665551
	396	chr9	101010744	101011718	975	*	4	8.88722e-16	4.15308e-11	2.0567e-05	2.59214e-10	-0.108746	-0.077788	TBC1D2
	397	chr12	113514933	113515835	903	*	4	7.75294e-18	6.42418e-07	4.08352e-05	2.67038e-10	-0.0903181	-0.0529551	DTX1
	398	chr15	91094168	91095069	902	*	3	2.5809e-15	4.77167e-11	4.20565e-05	2.72852e-10	-0.118323	-0.0667978	CRTC3
	399	chr16	84759648	84760897	1250	*	3	1.156e-11	5.77686e-11	2.80933e-05	2.77754e-10	-0.0796605	-0.0700476	USP10
	400	chr22	23153695	23154645	951	*	4	2.57926e-13	2.11792e-11	0.000375296	2.7793e-10	-0.0941348	-0.0734691	IGLV3-10
	401	chr12	10320390	10320770	381	*	3	5.09448e-16	7.81309e-11	2.70966e-05	3.27024e-10	-0.121718	-0.0966248	OLR1
	402	chr3	151487065	151488006	942	*	3	1.2648e-14	6.47125e-11	3.8784e-05	3.33804e-10	-0.0909288	-0.0725897	RP11-454C18.2
	403	chr4	8207058	8207325	268	*	4	3.95188e-15	4.25096e-11	0.000149438	3.49771e-10	-0.0665218	-0.0574157	SH3TC1
	404	chr17	72527515	72528386	872	*	5	3.65937e-17	1.20576e-09	4.54273e-05	3.51896e-10	-0.0828425	-0.055893	CD300LB
	405	chr17	25571212	25572672	1461	*	4	9.68239e-13	2.68052e-11	0.000451677	3.52891e-10	-0.085961	-0.0723082
	406	chr2	238525194	238526385	1192	*	4	1.33341e-15	1.40392e-10	2.83268e-05	3.53385e-10	-0.101589	-0.054968	AC096574.5
	407	chr3	80819488	80820415	928	*	3	3.42913e-13	6.73915e-11	4.12869e-05	3.80874e-10	-0.104159	-0.0826224	RP11-47P18.2, RP11-47P18.1
	408	chr8	143111540	143112607	1068	*	3	3.38001e-12	6.46222e-11	5.09966e-05	3.95802e-10	-0.0749188	-0.0578631
	409	chr5	111313321	111314119	799	*	5	2.50135e-16	2.47908e-10	9.51653e-05	4.1477e-10	-0.0939992	-0.0517136	NREP-AS1, NREP
	410	chr4	40579075	40579526	452	*	3	8.0498e-15	6.2321e-11	8.06937e-05	4.15828e-10	-0.0779436	-0.0637136	RBM47
	411	chr18	74198774	74199233	460	*	3	3.66308e-15	6.85041e-11	5.71233e-05	4.21577e-10	-0.100946	-0.0801179	ZNF516
	412	chr7	75592134	75592838	705	*	3	2.17519e-15	9.85433e-11	1.95614e-05	4.42465e-10	-0.0888707	-0.0633992	POR
	413	chr2	175636905	175637564	660	*	3	1.11151e-17	9.58231e-10	4.4517e-06	4.48857e-10	-0.0881081	-0.0605655	AC018890.6
	414	chr5	17443108	17444953	1846	*	5	1.39815e-11	6.46295e-10	8.72824e-05	4.60422e-10	-0.0940047	-0.058753	RP11-321E2.4
	415	chr10	99734081	99735202	1122	*	9	7.81142e-13	4.3888e-12	0.00784794	4.69637e-10	-0.0696412	-0.0535327	CRTAC1
	416	chr2	65088881	65090621	1741	*	4	4.86196e-11	4.44579e-11	0.000188262	4.71862e-10	-0.0879759	-0.070475	AC007880.1
	417	chr11	112126170	112126301	132	*	3	6.26307e-15	7.39025e-11	8.88599e-05	4.90754e-10	-0.101549	-0.0629431	PTS, PLET1
	418	chr6	147234727	147235369	643	*	4	9.33749e-15	5.48921e-11	0.000127033	4.93375e-10	-0.104355	-0.0642037	STXBP5-AS1
	419	chr9	127024180	127025282	1103	*	5	2.77053e-12	5.95994e-11	0.000264121	5.00834e-10	-0.0985018	-0.0523893	NEK6, RP11-121A14.3
	420	chr2	16804409	16805111	703	*	5	3.76254e-16	1.32352e-10	6.74976e-05	5.13155e-10	-0.0923484	-0.0529651	FAM49A
	421	chr17	56354594	56355431	838	*	4	1.40977e-14	5.52833e-11	0.000231994	5.18888e-10	-0.102954	-0.0761138	MPO
	422	chr2	86830411	86831407	997	*	5	1.32558e-13	2.51515e-11	0.00115468	5.2763e-10	-0.0834179	-0.0581819	AC015971.2, CHMP3, RNF103-CHMP3, RNF103
	423	chr5	139043443	139044215	773	*	3	8.86588e-15	8.07471e-11	8.7933e-05	5.35725e-10	-0.0830657	-0.0627148	CXXC5
	424	chr11	64635728	64636635	908	*	4	1.17304e-12	4.17289e-11	0.000555636	5.55747e-10	0.0600894	0.0550984	EHD1
	425	chr16	7703552	7703947	396	*	4	8.1423e-15	6.91168e-11	0.000253405	5.75112e-10	-0.116681	-0.0671107	RBFOX1
	426	chr16	81785730	81786313	584	*	3	8.63649e-15	9.26747e-11	7.669e-05	5.86886e-10	-0.0739581	-0.0689965	RP11-960L18.1, PLCG2
	427	chr12	54821152	54822725	1574	*	5	4.14432e-14	2.35984e-10	0.000142394	5.93335e-10	-0.0984652	-0.0570824	RP11-753H16.3, RP11-753H16.5, LINC01154
	428	chr16	1521617	1522109	493	*	4	1.03355e-14	7.15241e-11	0.000138773	6.03524e-10	-0.100689	-0.0758632	CLCN7, LA16c-390E6.3
	429	chr8	125259690	125259939	250	*	3	1.57142e-15	1.09107e-10	6.54348e-05	6.28149e-10	-0.113765	-0.0782492
	430	chr13	99880353	99881900	1548	*	4	2.87939e-09	9.4745e-11	0.000142842	6.31492e-10	-0.0783482	-0.0539912	UBAC2
	431	chr14	101308921	101309386	466	*	3	7.2637e-15	1.03811e-10	6.07538e-05	6.33324e-10	-0.0750727	-0.0651309	MEG3, RP11-123M6.2
	432	chr14	88462554	88463304	751	*	4	7.04497e-17	2.13089e-10	0.000149746	6.33457e-10	-0.100401	-0.0663626	RNU6-835P
	433	chr8	42356068	42356871	804	*	4	1.11601e-15	1.89805e-10	6.01606e-05	6.44387e-10	-0.0721724	-0.0533698	SLC20A2
	434	chr20	44986386	44988023	1638	*	4	5.34819e-11	6.4171e-11	0.000289892	6.68608e-10	-0.0893742	-0.0724068	SLC35C2
	435	chr16	4566084	4566306	223	*	3	5.39963e-15	1.27304e-10	3.3651e-05	6.78805e-10	-0.114239	-0.0645968	CDIP1
	436	chr4	47466696	47467252	557	*	4	2.32023e-15	9.40399e-11	0.000144939	7.28982e-10	-0.112013	-0.0694471
	437	chr12	129314460	129315279	820	*	3	7.17641e-14	1.39065e-10	3.40819e-05	7.29037e-10	-0.0735297	-0.0675587
	438	chr18	60903834	60905355	1522	*	5	3.80312e-12	1.03449e-10	0.000209725	7.37946e-10	-0.0960549	-0.0508369	BCL2
	439	chr9	136074886	136076059	1174	*	5	2.77934e-17	2.01171e-09	9.80181e-05	7.43259e-10	-0.0814303	-0.0513338
	440	chr20	31366437	31366486	50	*	3	8.62454e-15	1.18953e-10	0.00010615	7.84759e-10	-0.0684573	-0.0543011	DNMT3B
	441	chr19	4559780	4559830	51	*	3	2.58068e-16	1.22423e-10	9.20551e-05	7.87995e-10	-0.0624582	-0.053077	SEMA6B
	442	chr12	125110205	125111063	859	*	4	5.89369e-16	6.59563e-10	0.000116515	8.02262e-10	-0.112622	-0.0586188
	443	chr14	91285234	91286018	785	*	3	6.46994e-14	1.627e-10	3.44694e-05	8.66001e-10	-0.086578	-0.0599129
	444	chr15	68874492	68875671	1180	*	3	2.56637e-10	3.14842e-10	2.12245e-05	8.74461e-10	-0.0731977	-0.0544174	CORO2B
	445	chr21	16868337	16869510	1174	*	5	9.24738e-11	2.99072e-10	0.000633798	9.04533e-10	-0.0965141	-0.0507384	AJ009632.3
	446	chr1	158800873	158801271	399	*	4	9.11169e-15	1.16641e-10	0.000214691	9.23223e-10	-0.108694	-0.0726002	MNDA
	447	chr2	98485355	98486185	831	*	3	6.23231e-13	1.61671e-10	6.9439e-05	9.28092e-10	-0.111997	-0.0810772	TMEM131
	448	chr16	17471595	17473183	1589	*	5	3.84195e-13	1.34783e-10	0.000192881	9.39424e-10	-0.06249	-0.0517916	XYLT1
	449	chr14	35821968	35822554	587	*	3	7.32956e-14	2.98807e-10	1.48002e-05	9.72685e-10	-0.0678924	-0.0546599
	450	chr16	67956123	67956500	378	*	3	3.90443e-15	1.48174e-10	0.000121306	9.73752e-10	-0.060555	-0.0539076	PSKH1
	451	chr17	76155737	76156066	330	*	4	3.76627e-14	9.81251e-11	0.000330831	9.75306e-10	-0.0892718	-0.0810054	C17orf99
	452	chr12	53902690	53903067	378	*	4	2.11506e-15	1.82183e-10	8.9345e-05	9.75685e-10	-0.0934302	-0.0615022	RP11-793H13.10, ATF7
	453	chr1	244531718	244533165	1448	*	5	1.89045e-14	1.2853e-08	0.000201083	9.83498e-10	-0.0770778	-0.0511613	C1orf100
	454	chr6	28715138	28715664	527	*	3	1.59066e-15	2.90512e-10	8.54865e-06	9.8552e-10	-0.0761196	-0.0627873
	455	chr16	50647607	50648274	668	*	4	5.21173e-16	1.38556e-09	6.32887e-05	9.96295e-10	-0.0819819	-0.0533446	NKD1
	456	chr11	64899775	64900163	389	*	3	9.90079e-16	5.5385e-10	1.86105e-05	1.02573e-09	-0.0858074	-0.0679318	SYVN1
	457	chr17	10059923	10061173	1251	*	3	5.40596e-15	8.17933e-10	1.48323e-05	1.04844e-09	-0.0955532	-0.0614234	GAS7
	458	chr2	219194421	219194809	389	*	3	2.95335e-15	3.54287e-10	3.03282e-05	1.06508e-09	-0.061944	-0.0523673	PNKD, AC021016.8
	459	chr12	8210810	8211391	582	*	4	2.31379e-13	8.70274e-11	0.000621821	1.0886e-09	-0.0997343	-0.0864956	C3AR1
	460	chr6	135506018	135507123	1106	*	5	6.76208e-14	8.53286e-11	0.000584357	1.10259e-09	-0.0759185	-0.0609625	MYB
	461	chr4	3517779	3518121	343	*	3	4.32971e-16	1.97532e-10	6.31557e-05	1.14977e-09	-0.0847413	-0.063253	LRPAP1
	462	chr2	169927922	169929133	1212	*	5	1.84627e-12	1.29498e-10	0.00054552	1.16029e-09	-0.0945812	-0.0683284	DHRS9
	463	chr1	234987477	234987971	495	*	3	1.06255e-13	1.81815e-10	0.000125349	1.17646e-09	-0.0878169	-0.0587666
	464	chr5	23506738	23507656	919	*	5	1.34447e-12	1.10273e-10	0.000697762	1.18027e-09	-0.101562	-0.0661331	PRDM9
	465	chr5	149317669	149320352	2684	*	7	1.83917e-09	4.5001e-11	0.00245161	1.20522e-09	-0.0950345	-0.0570302	PDE6A, Y_RNA
	466	chr6	64515007	64516331	1325	*	5	2.44679e-15	5.09304e-10	0.000110052	1.20922e-09	-0.0942493	-0.0518613	EYS
	467	chr19	825035	825052	18	*	3	3.78706e-15	1.84591e-10	0.000139264	1.22114e-09	-0.0852091	-0.0811279
	468	chr2	240230587	240231055	469	*	5	5.17306e-14	1.28243e-10	0.000618953	1.2426e-09	-0.0791563	-0.0579195	HDAC4
	469	chr3	196351327	196352455	1129	*	5	1.5683e-12	2.40439e-10	0.000262725	1.24351e-09	-0.0771415	-0.0555468
	470	chr21	45507885	45508464	580	*	4	1.75287e-13	1.14427e-10	0.000470737	1.28548e-09	-0.0852725	-0.0724626	TRAPPC10
	471	chr7	971027	971767	741	*	3	5.17302e-13	2.161e-10	9.99378e-05	1.32817e-09	-0.0926262	-0.0708115	ADAP1, COX19
	472	chr1	243431778	243433304	1527	*	3	3.94746e-11	2.59716e-10	7.95491e-05	1.3903e-09	-0.0760919	-0.0621082	SDCCAG8
	473	chr14	92959873	92960827	955	*	4	2.16082e-11	1.78425e-10	0.000189966	1.40406e-09	-0.101424	-0.0514536	SLC24A4
	474	chr10	45958759	45960032	1274	*	5	2.90895e-12	8.12732e-11	0.00126941	1.43917e-09	-0.084572	-0.0589276	2021-03-08
	475	chr11	129841904	129842672	769	*	3	2.79045e-17	5.16198e-09	6.83835e-06	1.48699e-09	-0.100904	-0.0559811	PRDM10
	476	chr5	158380244	158381268	1025	*	3	1.12526e-17	2.48845e-08	2.77311e-06	1.49002e-09	-0.092416	-0.062238	EBF1
	477	chr7	150085670	150086169	500	*	3	2.12795e-16	1.65442e-09	1.40766e-05	1.55124e-09	-0.0980813	-0.0626227	ZNF775
	478	chr12	111655037	111655544	508	*	5	1.49089e-13	9.68195e-11	0.000930347	1.56715e-09	-0.0734201	-0.0554684	CUX2
	479	chr7	37298864	37299382	519	*	4	2.46306e-15	5.18391e-09	9.60515e-05	1.58617e-09	-0.0908689	-0.066692	ELMO1
	480	chr2	168572517	168572728	212	*	3	6.25232e-14	2.59452e-10	0.000123495	1.60174e-09	-0.0557407	-0.0500077	CTAGE14P
	481	chr15	89939252	89939709	458	*	3	2.18054e-14	3.71957e-10	2.24414e-05	1.62024e-09	-0.0821153	-0.0657751	LINC00925
	482	chr11	64163330	64164279	950	*	6	9.97045e-14	2.04786e-10	0.000869309	1.72585e-09	-0.0831047	-0.050736
	483	chr17	73238441	73238513	73	*	3	1.93858e-14	8.38549e-10	2.34759e-05	1.99249e-09	-0.0721837	-0.0543649	GGA3
	484	chr2	145188144	145189636	1493	*	3	1.06204e-09	3.51064e-10	0.000112518	2.02275e-09	-0.0712074	-0.0538064	ZEB2
	485	chr11	116684684	116685586	903	*	5	1.28888e-12	1.83756e-10	0.00091993	2.08955e-09	-0.0928794	-0.0596539	AP006216.5
	486	chr2	237657127	237658167	1041	*	3	5.79441e-10	4.00332e-10	5.23415e-05	2.09562e-09	-0.0844361	-0.0721611	AC011286.1
	487	chr6	163825035	163826969	1935	*	4	1.04179e-11	4.49016e-10	0.00011512	2.09734e-09	-0.0923269	-0.0565666
	488	chr14	93405937	93406498	562	*	4	4.51391e-16	9.66583e-08	7.11886e-05	2.17696e-09	-0.0707189	-0.051978	ITPK1
	489	chr1	102312608	102313479	872	*	5	7.61665e-19	3.84297e-08	4.37925e-06	2.18525e-09	-0.109934	-0.0526391	OLFM3
	490	chr13	110319578	110320056	479	*	3	8.61589e-14	4.0832e-10	8.53916e-05	2.27236e-09	-0.0932835	-0.0894806
	491	chr1	238025414	238025587	174	*	4	1.02251e-13	2.55586e-10	0.00036959	2.32154e-09	-0.0978665	-0.0732403	RP11-193H5.1
	492	chr17	4620700	4621252	553	*	4	3.31012e-13	2.77713e-10	0.000361285	2.39358e-09	-0.0996075	-0.069298	ARRB2
	493	chr14	83108016	83109010	995	*	5	2.49436e-17	4.39737e-08	1.28879e-05	2.67087e-09	-0.0988268	-0.0504058	RP11-406A9.2
	494	chr11	123345118	123345977	860	*	3	5.54509e-15	3.69721e-09	7.77113e-07	2.69218e-09	-0.0936161	-0.0606714
	495	chr15	75400438	75400931	494	*	3	8.57271e-14	5.929e-10	8.33639e-05	2.93756e-09	-0.117621	-0.0702058	PPCDC
	496	chr22	43327098	43328459	1362	*	4	4.47685e-15	1.85578e-09	7.34807e-05	2.96433e-09	-0.107427	-0.0553978	PACSIN2
	497	chr15	90371358	90371981	624	*	4	9.95449e-13	2.64382e-10	0.000732702	2.96944e-09	-0.07314	-0.050591
	498	chr19	58861502	58862398	897	*	4	7.18029e-13	2.76078e-10	0.000612333	3.00375e-09	-0.0745504	-0.0665258	A1BG-AS1, A1BG, CTD-2619J13.8
	499	chr11	47023537	47024898	1362	*	3	5.41174e-11	5.98309e-10	6.10208e-05	3.06788e-09	-0.10188	-0.0801567	C11orf49
	500	chr10	52363132	52364114	983	*	3	1.47644e-11	4.86569e-10	0.000193023	3.10221e-09	-0.0941819	-0.0627436	SGMS1
	501	chr8	134104425	134105078	654	*	3	9.75917e-14	9.66514e-10	1.14487e-05	3.13115e-09	-0.0790035	-0.0536489	TG, SLA
	502	chr7	36775947	36776989	1043	*	3	6.4188e-12	5.32687e-10	0.000127619	3.14875e-09	-0.0689964	-0.0503935
	503	chr10	100074395	100076137	1743	*	4	1.39769e-08	8.40249e-10	0.00013182	3.26993e-09	-0.0885435	-0.0609537
	504	chr5	140589508	140589613	106	*	3	1.81792e-15	8.64959e-10	3.78261e-05	3.33767e-09	-0.0889283	-0.0730255	PCDHB12
	505	chr4	124668206	124668589	384	*	3	5.93231e-14	7.41951e-10	4.5313e-05	3.34221e-09	-0.112965	-0.0743854	LINC01091
	506	chr2	136777134	136777709	576	*	3	8.76203e-14	8.57112e-10	6.11182e-05	3.35509e-09	-0.0726301	-0.0523248	AC093391.2
	507	chr6	136914796	136915556	761	*	4	3.64103e-14	1.8506e-09	8.78385e-05	3.4602e-09	-0.0824143	-0.0509	MAP3K5
	508	chr7	6461341	6463996	2656	*	5	7.0674e-08	2.58525e-10	0.000788069	3.59287e-09	-0.0841576	-0.0529362	DAGLB
	509	chr15	31689509	31690382	874	*	4	3.01107e-14	1.45844e-09	0.00026541	3.69552e-09	-0.080925	-0.0597849	KLF13
	510	chr15	96714359	96715626	1268	*	7	8.36113e-13	2.23549e-10	0.00338119	3.75917e-09	-0.0729759	-0.0504956	RP11-327J17.2, NR2F2-AS1
	511	chr9	132682162	132682473	312	*	3	1.52713e-13	7.75279e-10	9.9025e-05	3.80259e-09	-0.111184	-0.0852752	FNBP1
	512	chr12	4416614	4417170	557	*	4	4.18276e-15	1.09257e-08	4.83427e-05	3.98641e-09	-0.0927326	-0.0656611
	513	chr12	129304569	129305480	912	*	4	2.49997e-12	3.99565e-10	0.000806977	4.45431e-09	-0.0804228	-0.0508598	SLC15A4
	514	chr1	200332539	200333573	1035	*	3	1.77771e-12	7.40232e-10	0.000186098	4.52787e-09	-0.0924458	-0.0594333	LINC00862
	515	chr1	155960040	155960914	875	*	3	1.50078e-12	9.74177e-10	5.88125e-05	4.65478e-09	-0.0901325	-0.0593339	ARHGEF2
	516	chr1	24832616	24834209	1594	*	6	2.10989e-10	2.50149e-10	0.00107051	4.66023e-09	0.0787331	0.0570651	RCAN3
	517	chr8	126614261	126615020	760	*	3	1.85357e-14	9.71157e-09	4.4687e-06	4.81237e-09	-0.0836078	-0.0508257
	518	chr8	67696597	67697930	1334	*	3	1.39111e-11	1.33208e-09	3.1564e-05	4.85685e-09	-0.0840993	-0.0630101	C8orf44-SGK3, SGK3
	519	chr9	71161608	71162063	456	*	3	1.46415e-13	1.12331e-09	4.49208e-05	4.89299e-09	-0.0983906	-0.0814018	RP11-274B18.4
	520	chr12	18963829	18964297	469	*	3	6.34213e-13	8.18819e-10	0.000184755	4.95762e-09	-0.101465	-0.0721116
	521	chr7	101361395	101361745	351	*	3	3.73456e-13	8.77513e-10	0.000160895	4.97526e-09	-0.0918593	-0.0837675
	522	chr1	113525753	113526539	787	*	3	1.06206e-14	3.09514e-09	9.09039e-06	5.01028e-09	-0.105325	-0.0559489	SLC16A1-AS1
	523	chr2	10483268	10484580	1313	*	4	1.29976e-11	7.46297e-10	0.000208851	5.04169e-09	-0.09522	-0.050845	HPCAL1
	524	chr4	2801717	2802612	896	*	3	2.32058e-12	8.29168e-10	0.000199228	5.06056e-09	-0.08998	-0.0719809	SH3BP2
	525	chr19	16556362	16556977	616	*	3	3.81153e-13	8.38979e-10	0.000203646	5.14578e-09	-0.0757845	-0.0676833	EPS15L1
	526	chr15	99068324	99069100	777	*	4	1.46193e-11	3.15399e-09	0.000228603	5.18732e-09	-0.0745023	-0.0516822
	527	chr2	106348161	106349780	1620	*	3	2.9831e-10	1.08769e-09	8.3787e-05	5.40092e-09	-0.101221	-0.0699208
	528	chr4	174202697	174203520	824	*	5	2.16194e-14	1.38627e-09	5.86435e-05	5.40667e-09	-0.0811695	-0.0687658	GALNT7
	529	chr7	37389785	37390106	322	*	3	3.64148e-13	1.08829e-09	0.000136869	5.58744e-09	-0.0644617	-0.0638725	ELMO1
	530	chr11	72927001	72927832	832	*	4	4.56918e-12	4.89987e-10	0.000990232	5.6482e-09	-0.0904851	-0.0822472
	531	chr7	139421903	139422496	594	*	4	9.81517e-14	1.19853e-09	0.000212049	5.66869e-09	-0.0909663	-0.061888	HIPK2
	532	chr5	126091209	126091252	44	*	3	1.85637e-13	1.71907e-09	3.09357e-05	5.68181e-09	-0.0746202	-0.0592537	RP11-434D11.4
	533	chr3	129023906	129024712	807	*	4	1.14778e-12	6.11827e-10	0.000728223	5.72295e-09	-0.078185	-0.0531783	HMCES
	534	chr8	142219329	142220329	1001	*	4	3.84073e-13	1.13385e-09	0.000209082	5.85932e-09	-0.108841	-0.0593727	SLC45A4
	535	chr22	45094531	45095347	817	*	3	2.16051e-15	1.16101e-08	1.64607e-05	5.89543e-09	-0.0957942	-0.0662593	PRR5
	536	chr3	71730474	71731211	738	*	3	6.61179e-14	2.45258e-09	1.66325e-05	5.92835e-09	-0.109417	-0.0765676	EIF4E3
	537	chr11	44805858	44806970	1113	*	3	4.58066e-17	1.50488e-06	3.99444e-06	6.10465e-09	-0.109036	-0.0514448	TSPAN18
	538	chr7	23529999	23530810	812	*	4	2.45793e-13	1.26242e-09	0.000158981	6.12835e-09	-0.0898162	-0.0573571	RPS2P32
	539	chr2	197583861	197583934	74	*	3	4.07337e-13	1.63821e-09	3.03586e-05	6.26523e-09	-0.0920465	-0.0645129	CCDC150
	540	chr11	93257979	93259022	1044	*	3	2.01981e-15	2.75706e-08	5.97741e-07	6.27133e-09	-0.105742	-0.0548902	SMCO4
	541	chr9	138951648	138952311	664	*	3	8.31169e-13	1.13695e-09	0.000189896	6.47825e-09	-0.101038	-0.0684866	NACC2
	542	chr10	13812071	13812323	253	*	4	2.43726e-12	5.96832e-10	0.000982826	6.78146e-09	-0.0884438	-0.0695988	FRMD4A
	543	chr17	1775045	1775372	328	*	5	1.46607e-12	4.28985e-10	0.00143876	6.92649e-09	0.0699537	0.0635699	RPA1
	544	chr6	106233632	106234848	1217	*	3	2.76816e-11	1.26651e-09	0.000165617	6.97703e-09	-0.0823388	-0.0636254
	545	chr14	62068941	62069891	951	*	3	1.38198e-13	3.55701e-09	3.77353e-05	7.01755e-09	-0.0870205	-0.0569058	RP11-47I22.4, RP11-47I22.3
	546	chr10	72326192	72327738	1547	*	3	2.43591e-09	1.18636e-09	0.000250152	7.28157e-09	-0.0939979	-0.0644682	PALD1
	547	chr17	15141116	15142509	1394	*	4	2.27218e-12	1.61167e-09	0.000239003	7.29323e-09	-0.0909267	-0.0582784	PMP22, snoU13
	548	chr17	43488551	43489199	649	*	3	4.26518e-14	1.22518e-09	0.000214299	7.31481e-09	-0.0881699	-0.0636391	ARHGAP27
	549	chr1	45007988	45009401	1414	*	4	2.08961e-08	9.26519e-10	0.000540755	7.44423e-09	-0.0760899	-0.0510551	RNF220
	550	chr8	11719367	11720363	997	*	4	2.81796e-12	8.8994e-10	0.000507015	7.58972e-09	-0.107278	-0.0614209	CTSB
	551	chr15	42636241	42637186	946	*	4	1.58661e-14	7.44343e-09	4.51558e-05	7.7348e-09	-0.114172	-0.0587365	GANC
	552	chr16	17448296	17448516	221	*	3	1.2691e-12	1.42801e-09	0.000196665	8.18546e-09	-0.0788311	-0.0594239	XYLT1
	553	chr8	105424058	105424730	673	*	4	5.60758e-12	7.18242e-10	0.00113354	8.26447e-09	-0.0904623	-0.0742164	DPYS
	554	chr11	32125186	32125738	553	*	3	3.51677e-12	1.38765e-09	0.000235979	8.30951e-09	-0.0615779	-0.0525183	RCN1, RP1-65P5.3
	555	chr8	28961315	28961450	136	*	4	3.37513e-12	7.56569e-10	0.000968177	8.36087e-09	-0.0777651	-0.0612314	KIF13B
	556	chr16	28517278	28518347	1070	*	6	3.39608e-11	2.83336e-09	0.000893618	8.64949e-09	-0.0735691	-0.0515704	IL27
	557	chr3	194500070	194501102	1033	*	4	4.66189e-11	1.30407e-09	0.000378657	8.68128e-09	-0.0705294	-0.0524666	AC090505.6
	558	chr15	77280925	77281418	494	*	3	2.29316e-12	1.45356e-09	0.000253688	8.71011e-09	-0.0883379	-0.0835255
	559	chr19	48048129	48049233	1105	*	4	6.06947e-11	8.98806e-10	0.000673315	8.88834e-09	-0.0659508	-0.0525193	ZNF541
	560	chr17	66374702	66375195	494	*	3	2.94625e-12	1.51814e-09	0.000270601	9.17746e-09	-0.0609512	-0.0571518	ARSG
	561	chr1	236016383	236017325	943	*	4	3.52603e-11	8.02752e-10	0.0011966	9.25146e-09	-0.0975624	-0.067827	LYST
	562	chr14	69480702	69481517	816	*	3	5.66027e-12	1.52878e-09	0.00028056	9.30407e-09	-0.0597147	-0.0521128
	563	chr18	35142895	35144259	1365	*	3	2.63467e-11	1.87793e-09	0.000152811	9.41743e-09	-0.0787925	-0.0550961	CELF4
	564	chr7	101461188	101462115	928	*	4	2.33431e-12	1.08664e-09	0.000717167	9.46108e-09	-0.0753327	-0.0515554	CUX1
	565	chr1	161091682	161092211	530	*	3	9.08023e-15	2.40747e-08	2.16666e-05	9.51943e-09	-0.108983	-0.0693524	NIT1, DEDD
	566	chr12	110435302	110436038	737	*	4	4.56351e-14	4.92557e-09	0.000155841	9.64366e-09	-0.119302	-0.0650548
	567	chr8	97778709	97779438	730	*	3	5.75411e-12	1.60773e-09	0.000267411	9.65992e-09	-0.0820586	-0.0764538	CPQ
	568	chr22	30577695	30579424	1730	*	3	1.11509e-08	1.75411e-09	0.000240306	1.02092e-08	-0.105145	-0.0599045
	569	chr17	44248233	44248641	409	*	3	1.21426e-13	2.08004e-09	0.00010641	1.0397e-08	-0.0806396	-0.0666887	KANSL1
	570	chr6	158035641	158036438	798	*	3	4.10778e-11	2.28613e-09	0.000104683	1.04775e-08	-0.069791	-0.0566592	ZDHHC14
	571	chr15	90547692	90548975	1284	*	4	1.5453e-11	1.35077e-09	0.000714158	1.07385e-08	-0.0847152	-0.0531279	ZNF710
	572	chr14	75614186	75614650	465	*	4	2.33486e-12	2.36108e-09	0.000436925	1.07505e-08	-0.0970001	-0.0661784	TMED10
	573	chr1	109373104	109373498	395	*	3	2.57258e-12	1.78604e-09	0.000301184	1.08419e-08	-0.0845583	-0.0578152	AKNAD1
	574	chr22	30591379	30592435	1057	*	3	2.83512e-11	2.49155e-09	6.17963e-05	1.08728e-08	-0.0791279	-0.0679757	RP3-438O4.4
	575	chr1	150577127	150577422	296	*	3	1.94033e-12	1.89749e-09	0.000260455	1.10257e-08	-0.0919326	-0.0828243	ENSA
	576	chr10	114818235	114819357	1123	*	3	1.06701e-12	9.50908e-09	1.54491e-05	1.13933e-08	-0.129936	-0.0700502	TCF7L2
	577	chr3	137228231	137228636	406	*	3	1.82959e-12	2.12021e-09	0.000168922	1.13955e-08	-0.0631496	-0.0564339
	578	chr7	38350464	38351468	1005	*	6	1.20021e-11	9.15409e-10	0.00108055	1.14776e-08	-0.0784047	-0.0511517	AC006033.22
	579	chr12	11962207	11963269	1063	*	3	6.10195e-10	1.9728e-09	0.000261549	1.14848e-08	-0.0889224	-0.0591461	ETV6
	580	chr2	8039876	8040526	651	*	3	5.62954e-12	2.16914e-09	0.000154497	1.15725e-08	-0.0726928	-0.0649644
	581	chr5	43000303	43001210	908	*	4	1.06557e-12	2.45814e-09	0.00026775	1.16273e-08	-0.0904422	-0.0609069
	582	chr13	100217924	100219013	1090	*	6	2.74011e-11	1.0501e-09	0.00220755	1.18367e-08	-0.0780049	-0.0571778
	583	chr13	50216117	50217565	1449	*	4	2.53077e-08	1.20519e-09	0.000984612	1.23265e-08	-0.100748	-0.0715395
	584	chr7	138386120	138386780	661	*	4	4.69568e-12	1.44773e-09	0.000684502	1.27827e-08	-0.0909016	-0.0515224	UQCRFS1P2
	585	chr4	1294432	1295078	647	*	4	5.72634e-12	1.19253e-09	0.00116587	1.30937e-08	-0.0878775	-0.0687462	MAEA
	586	chr3	70881357	70881896	540	*	3	1.5538e-12	2.79128e-09	0.000132528	1.32565e-08	-0.0819798	-0.0562642
	587	chr6	45413792	45413906	115	*	3	2.69329e-12	2.56639e-09	0.000169285	1.32951e-08	-0.0944448	-0.0751043	RUNX2
	588	chr13	43061212	43061678	467	*	3	4.6134e-13	4.13299e-09	0.000101434	1.34318e-08	-0.092063	-0.0704425
	589	chr4	15692119	15693171	1053	*	3	1.15963e-09	2.32691e-09	0.00029929	1.37507e-08	-0.0797195	-0.0678077	FAM200B
	590	chr2	26225713	26226017	305	*	3	1.74806e-12	2.87674e-09	0.000109588	1.38544e-08	-0.0660788	-0.0601097
	591	chr13	51289696	51290724	1029	*	6	6.9062e-14	3.84948e-08	0.00133629	1.39985e-08	-0.0889095	-0.0528495	DLEU1, DLEU7
	592	chr19	8488327	8489103	777	*	3	9.29512e-13	4.83418e-09	7.6148e-05	1.42656e-08	-0.111339	-0.0843622	MARCH2, RP11-886P16.6
	593	chr2	219197867	219198921	1055	*	3	3.69621e-11	2.84784e-09	0.000177531	1.46898e-08	-0.0658106	-0.058558	PNKD, AC021016.8
	594	chr13	52367810	52368291	482	*	3	3.8732e-12	2.84373e-09	0.000178911	1.51059e-08	-0.0758984	-0.0518885	DHRS12
	595	chr16	29690035	29690524	490	*	3	7.00448e-14	1.6745e-08	3.60938e-05	1.52216e-08	-0.0918804	-0.0552641	QPRT
	596	chr16	86016317	86017380	1064	*	4	1.63441e-10	1.82085e-09	0.000718976	1.59451e-08	-0.0810977	-0.0607808	RP11-542M13.2
	597	chr8	96099956	96100187	232	*	3	3.47112e-12	2.70745e-09	0.000340767	1.61118e-08	-0.0986256	-0.0821881	NDUFAF6, RP11-320N21.2
	598	chr15	50399974	50401664	1691	*	3	8.06868e-11	2.01628e-08	9.27101e-06	1.63327e-08	-0.114246	-0.0732805	ATP8B4
	599	chr13	98018729	98019621	893	*	3	5.25359e-16	1.75165e-05	1.09188e-05	1.6385e-08	-0.0843	-0.052401	MBNL2
	600	chr5	142444443	142445604	1162	*	4	3.27151e-14	1.02278e-07	4.23103e-05	1.68117e-08	-0.0937735	-0.057498	ARHGAP26
	601	chr12	113329649	113330801	1153	*	3	2.87774e-11	3.11639e-09	0.000260871	1.69761e-08	-0.0845737	-0.0578728	RPH3A
	602	chr17	66308577	66309601	1025	*	3	5.59594e-10	3.0205e-09	0.000320343	1.76072e-08	-0.101207	-0.0679185	ARSG
	603	chr8	142131465	142132699	1235	*	3	1.3758e-09	4.79419e-09	0.00013261	1.86686e-08	-0.0769908	-0.0540519	DENND3
	604	chr7	73698370	73699563	1194	*	3	2.00384e-11	4.2817e-09	0.000150047	1.93209e-08	-0.0580655	-0.051893
	605	chr9	124044927	124045187	261	*	3	2.23273e-12	3.4739e-09	0.000366325	2.03876e-08	-0.0643047	-0.0623121	GSN, RP11-477J21.6, GSN-AS1
	606	chr11	3859306	3859870	565	*	3	1.46473e-12	4.69037e-09	0.000101922	2.04312e-08	-0.0794913	-0.0568647	RHOG
	607	chr14	102687400	102687845	446	*	4	2.19628e-12	4.30275e-09	0.000553642	2.1297e-08	-0.0743222	-0.0506679	WDR20
	608	chr7	151503515	151503608	94	*	3	1.44837e-12	3.55524e-09	0.00041546	2.13913e-08	-0.100269	-0.0946548	PRKAG2
	609	chr6	6495028	6495374	347	*	3	4.62724e-12	4.19845e-09	0.000252016	2.14316e-08	-0.0640378	-0.0536536	LY86-AS1
	610	chr2	43085722	43087177	1456	*	3	8.93486e-12	7.61367e-09	8.88442e-05	2.18333e-08	-0.0653729	-0.0531892
	611	chr8	27247244	27248542	1299	*	4	2.47291e-11	2.36048e-08	0.000368836	2.19523e-08	-0.104836	-0.0583244	PTK2B
	612	chr1	222014008	222014996	989	*	4	1.28195e-11	3.49351e-09	0.000212287	2.19807e-08	-0.0968293	-0.0587583	RP11-191N8.2
	613	chr11	64391574	64392533	960	*	3	5.21521e-10	3.6986e-09	0.000411986	2.21335e-08	-0.0599004	-0.0532337	NRXN2
	614	chr17	75093989	75096382	2394	*	5	1.75833e-08	4.86221e-09	0.000644609	2.21648e-08	-0.081282	-0.0593197	SEC14L1
	615	chr7	151396512	151398047	1536	*	3	8.98362e-11	6.7958e-09	0.00010526	2.22308e-08	-0.0946507	-0.0694294	PRKAG2
	616	chr19	31183592	31183872	281	*	3	4.97622e-12	4.32021e-09	0.000199081	2.23834e-08	-0.0591603	-0.0574279	ZNF536
	617	chr14	92981121	92981666	546	*	3	1.94896e-12	4.43903e-09	0.00026503	2.29006e-08	-0.100364	-0.0738162	RIN3
	618	chr12	117100401	117100900	500	*	3	7.66863e-13	4.50568e-09	0.000259645	2.30798e-08	-0.0652569	-0.0524944	RP11-497G19.1
	619	chr3	185823358	185823925	568	*	3	8.42592e-14	3.60501e-08	2.39606e-05	2.32228e-08	-0.0727857	-0.0541466	ETV5, DGKG
	620	chr10	114594641	114595907	1267	*	3	5.15669e-10	4.08519e-09	0.000325645	2.32795e-08	-0.0686508	-0.0505249
	621	chr1	183551326	183552756	1431	*	3	2.37578e-10	3.14771e-08	1.53989e-05	2.37569e-08	-0.104396	-0.0678495	SMG7, NCF2
	622	chr1	184774806	184775699	894	*	4	1.00189e-12	8.86945e-09	0.000405163	2.37617e-08	-0.0691921	-0.0551384	FAM129A
	623	chr3	171494766	171496417	1652	*	3	2.40548e-08	4.09228e-09	0.000389405	2.40076e-08	-0.0978607	-0.0727756	PLD1
	624	chr1	110363867	110365246	1380	*	3	5.4145e-09	4.56675e-09	0.000278831	2.42233e-08	-0.0892237	-0.0583318
	625	chr17	28667217	28667451	235	*	3	2.39157e-14	4.39348e-05	6.07751e-06	2.48118e-08	-0.0772963	-0.0511293
	626	chr1	21663709	21665104	1396	*	4	1.99492e-10	3.67588e-09	0.000782911	2.50379e-08	-0.0922126	-0.0684612	ECE1
	627	chr8	37378276	37379119	844	*	3	4.73758e-12	1.50437e-08	2.73536e-05	2.66037e-08	-0.111581	-0.0634723	RP11-150O12.1
	628	chr8	134162674	134163056	383	*	3	3.11052e-12	7.84563e-09	7.68482e-05	2.66203e-08	-0.0805483	-0.0725462
	629	chr17	75537017	75537444	428	*	3	2.9104e-12	7.42202e-09	8.69506e-05	2.68915e-08	-0.0790119	-0.0544665
	630	chr16	69222939	69224882	1944	*	5	1.08205e-09	2.25923e-09	0.00194419	2.69884e-08	-0.0793958	-0.0512422	CIRH1A, SNTB2
	631	chr10	64469257	64470137	881	*	3	1.07077e-11	6.82784e-09	0.000175114	2.72889e-08	-0.0741733	-0.0528916
	632	chr15	70755134	70756425	1292	*	3	4.62109e-13	1.49206e-08	2.79281e-05	2.7344e-08	-0.087264	-0.0543008
	633	chr13	114261869	114261986	118	*	3	7.64434e-12	4.6622e-09	0.000434754	2.75248e-08	-0.092368	-0.0753836	TFDP1
	634	chr6	132931714	132931736	23	*	3	4.89198e-12	8.6801e-09	6.45589e-05	2.79294e-08	-0.0961074	-0.0547531
	635	chr8	130691264	130691556	293	*	3	3.08369e-12	6.51553e-09	9.95657e-05	2.79483e-08	-0.0982364	-0.065893	CCDC26, RP11-419K12.1
	636	chr9	2031684	2032446	763	*	5	2.0488e-10	1.82782e-09	0.00290207	2.83088e-08	-0.0716357	-0.055965	SMARCA2
	637	chr16	75138534	75139595	1062	*	3	4.24905e-11	5.18589e-09	0.000345539	2.8516e-08	-0.0737411	-0.0521178	ZNRF1
	638	chr2	8683604	8684126	523	*	4	7.21055e-12	5.42256e-09	0.000271962	2.90818e-08	-0.0851783	-0.0550002	AC011747.3
	639	chr1	149144820	149145082	263	*	3	8.71385e-12	6.26955e-09	0.00023072	2.94298e-08	-0.0930061	-0.0644101
	640	chr10	75676660	75677011	352	*	3	1.07386e-11	5.35806e-09	0.000333491	2.94863e-08	-0.0964429	-0.0807702	PLAU, C10orf55
	641	chr6	25965841	25966684	844	*	3	3.78687e-11	5.51846e-09	0.000314928	2.95002e-08	-0.0927041	-0.0670129	TRIM38
	642	chr2	8615288	8615754	467	*	3	1.53014e-12	1.34931e-08	9.43992e-05	2.95639e-08	-0.087723	-0.0523602
	643	chr19	13053719	13054718	1000	*	4	3.52276e-10	3.00031e-09	0.00140918	2.97155e-08	-0.0877905	-0.0632116	CALR
	644	chr10	73488971	73489276	306	*	3	6.60282e-12	5.42435e-09	0.000459327	3.18506e-08	-0.0936352	-0.076956	CDH23, C10orf105
	645	chr5	148187854	148188524	671	*	3	7.60272e-13	1.72007e-08	2.93992e-05	3.34581e-08	-0.0642384	-0.0505437
	646	chr14	22997343	22999023	1681	*	5	1.65498e-08	2.83826e-09	0.00177337	3.35293e-08	0.0656304	0.0524409	TRAJ16, TRAJ15
	647	chr19	846179	846354	176	*	3	1.34108e-11	6.37604e-09	0.000286921	3.36766e-08	-0.0688572	-0.0655837	PRTN3
	648	chr1	214813681	214813733	53	*	3	1.79195e-11	5.99896e-09	0.000421296	3.42228e-08	0.0635211	0.0565265	CENPF
	649	chr10	29976889	29977335	447	*	3	1.20259e-11	6.08448e-09	0.000437921	3.48114e-08	-0.0915371	-0.068593	SVIL
	650	chr8	121797718	121798364	647	*	3	3.72705e-11	5.93458e-09	0.0004841	3.48358e-08	-0.0954095	-0.0760245	SNTB1
	651	chr1	13949753	13950049	297	*	4	1.07973e-11	4.2421e-09	0.000804203	3.524e-08	-0.0996294	-0.0623562	RNA5SP41
	652	chr10	80516517	80517487	971	*	3	5.26812e-11	7.14263e-09	0.000300534	3.61938e-08	-0.0706473	-0.0595857
	653	chr10	50385616	50386709	1094	*	3	1.17406e-09	6.89363e-09	0.000383483	3.80414e-08	-0.0656267	-0.056433	C10orf128
	654	chr1	15738732	15739283	552	*	3	1.23874e-11	1.24762e-08	5.27001e-05	3.80835e-08	-0.109432	-0.062791	EFHD2
	655	chr2	180307728	180308789	1062	*	3	9.81455e-11	7.82675e-09	0.000284542	3.9162e-08	-0.0960268	-0.0770261	ZNF385B
	656	chr8	126204040	126204966	927	*	3	5.02052e-13	4.69378e-08	6.08352e-05	3.98712e-08	-0.117323	-0.0664486	NSMCE2
	657	chr1	200982479	200983313	835	*	3	7.68846e-11	1.07901e-08	7.6119e-05	4.03151e-08	-0.0684963	-0.0534052	KIF21B
	658	chr19	51627190	51628121	932	*	4	2.7521e-14	1.00202e-05	0.000120416	4.04638e-08	-0.0750885	-0.0518525
	659	chr11	72925008	72925852	845	*	3	3.82295e-11	1.01871e-08	9.87638e-05	4.10323e-08	-0.0634106	-0.0509002
	660	chr15	47816148	47817194	1047	*	3	9.95953e-11	8.15103e-09	0.000330698	4.11354e-08	-0.0799569	-0.0510499	SEMA6D
	661	chr17	17615189	17616235	1047	*	3	5.37557e-12	1.86605e-08	9.79808e-05	4.12953e-08	-0.100847	-0.0663439	RAI1
	662	chr14	51354874	51355443	570	*	3	3.51258e-12	1.41303e-08	0.000151334	4.15836e-08	-0.0968103	-0.0627479	ABHD12B, PYGL
	663	chr6	110725439	110726160	722	*	3	3.54789e-12	1.36876e-08	9.64954e-05	4.21944e-08	-0.0768118	-0.057789	DDO
	664	chr10	114574152	114575681	1530	*	4	2.39778e-08	5.34465e-09	0.000983381	4.25306e-08	-0.104618	-0.0604671	VTI1A
	665	chr1	109816280	109817496	1217	*	3	1.40597e-11	1.37268e-08	6.06365e-05	4.39706e-08	-0.0837832	-0.0623894	CELSR2
	666	chr7	41771119	41772817	1699	*	4	6.30824e-11	3.77834e-08	0.000476873	4.42553e-08	-0.0953043	-0.0626197	INHBA-AS1
	667	chr15	50407968	50408834	867	*	3	3.6264e-09	8.54964e-09	0.000304	4.4484e-08	-0.0948899	-0.0899407	ATP8B4
	668	chr20	36404971	36405675	705	*	5	2.33322e-15	1.89953e-06	9.872e-05	4.58534e-08	-0.104884	-0.0506148	CTNNBL1
	669	chr6	112557272	112558319	1048	*	4	2.89384e-11	7.77792e-09	0.000498131	4.63407e-08	-0.0743792	-0.054569	RP11-506B6.6, LAMA4
	670	chr5	158448293	158448583	291	*	3	7.30059e-12	9.45623e-09	0.000249203	4.70564e-08	-0.0642212	-0.0507924	EBF1
	671	chr11	130259608	130260541	934	*	3	6.99235e-12	1.7032e-08	5.16427e-05	4.76737e-08	-0.096002	-0.051826	RP11-121M22.1
	672	chr17	56357994	56358504	511	*	3	1.26856e-12	8.82443e-09	0.000411057	4.8269e-08	-0.0729305	-0.0693934	MPO
	673	chr5	179192168	179192579	412	*	3	2.35441e-11	1.02364e-08	0.000206091	4.85486e-08	-0.0620149	-0.0507758	MAML1
	674	chr4	40464575	40464664	90	*	3	3.48713e-11	8.43891e-09	0.000541892	4.87967e-08	-0.0661217	-0.0551501	RBM47
	675	chr5	142498874	142500585	1712	*	3	3.39125e-07	1.53015e-08	0.000171026	4.89592e-08	-0.084611	-0.0571697	ARHGAP26
	676	chr16	89430826	89431720	895	*	4	1.93264e-11	1.01868e-08	0.000470185	4.9165e-08	-0.0972854	-0.0599455	ANKRD11
	677	chr10	64519722	64521173	1452	*	3	1.19636e-11	2.21648e-08	7.49039e-05	5.10011e-08	-0.107082	-0.067577
	678	chr12	11992105	11993528	1424	*	3	5.52113e-11	1.40157e-08	0.000131535	5.28986e-08	-0.0841525	-0.0720686	ETV6
	679	chr10	6441379	6443025	1647	*	4	2.85663e-10	1.83711e-08	0.000257146	5.30252e-08	-0.0943342	-0.058848
	680	chr3	194979346	194980397	1052	*	4	8.72643e-10	7.37458e-09	0.000852391	5.30645e-08	-0.0609518	-0.0502502	XXYLT1
	681	chr5	177895047	177896237	1191	*	3	2.36937e-10	1.42317e-08	0.000104136	5.41388e-08	-0.0911238	-0.0569917	COL23A1
	682	chr1	62317121	62318582	1462	*	4	4.08613e-09	6.48741e-09	0.00127599	5.53118e-08	-0.0640581	-0.0517844	INADL, RNU6-1177P
	683	chr5	175116770	175117697	928	*	3	5.83278e-13	3.93775e-08	2.44932e-05	5.53163e-08	-0.0916359	-0.0565517
	684	chr22	23592195	23593559	1365	*	4	3.73536e-10	5.8186e-09	0.00164236	5.62924e-08	-0.0823881	-0.0504405	BCR
	685	chr10	126359887	126361245	1359	*	3	5.62385e-09	9.76554e-09	0.000583402	5.63602e-08	-0.0858497	-0.0610704	RP11-12J10.3, FAM53B
	686	chr3	18459838	18460713	876	*	4	3.99455e-10	5.70257e-09	0.00209715	6.00198e-08	0.0685758	0.0603448	TBC1D5, SATB1
	687	chr8	103820614	103821815	1202	*	3	9.41696e-11	1.24588e-08	0.000289595	6.0113e-08	-0.0863151	-0.0604603	KB-1732A1.1
	688	chr10	99168386	99168651	266	*	3	5.3903e-12	1.18919e-08	0.000469059	6.38658e-08	-0.105645	-0.0916616	RP11-452K12.7
	689	chr4	87880825	87882342	1518	*	3	7.49251e-08	3.48007e-08	0.000105798	6.51677e-08	-0.0810173	-0.051245	AFF1
	690	chr17	56315750	56316162	413	*	4	5.19424e-12	6.53495e-08	0.000567131	6.64967e-08	-0.0927885	-0.0548739	LPO
	691	chr15	74303043	74303804	762	*	3	3.94463e-11	1.66574e-08	0.000158796	6.69002e-08	-0.0858025	-0.0748637	PML
	692	chr1	232724961	232726838	1878	*	5	1.92433e-09	8.68292e-09	0.00125445	6.71972e-08	-0.0709731	-0.0503811
	693	chr7	150216489	150217081	593	*	5	2.49924e-10	5.10796e-09	0.00334911	6.83625e-08	0.0657664	0.0514851	GIMAP7
	694	chr19	42258336	42259395	1060	*	5	2.38569e-10	7.7308e-09	0.00201726	6.91034e-08	-0.0814179	-0.0536899	CEA, CEACAM6
	695	chr11	44612458	44614255	1798	*	4	7.27917e-09	7.64623e-09	0.00171328	6.94041e-08	-0.0851865	-0.0680343	CD82
	696	chr7	127761359	127762091	733	*	3	4.82159e-12	3.3909e-08	9.58386e-05	7.09137e-08	-0.0712228	-0.0541286
	697	chr5	179207291	179207533	243	*	3	5.98185e-11	1.37117e-08	0.000414698	7.12907e-08	-0.0917451	-0.0583158	MAML1
	698	chr1	10363631	10364025	395	*	3	1.11119e-12	1.44752e-07	5.25699e-05	7.34839e-08	-0.110195	-0.0612408	KIF1B
	699	chr17	77755547	77756453	907	*	3	7.59431e-11	2.10932e-08	0.000260688	7.78043e-08	-0.0611507	-0.051222	CBX2
	700	chr9	115915314	115916638	1325	*	3	2.36956e-09	1.45571e-08	0.000535152	7.8085e-08	-0.0796184	-0.0503409	SLC31A2
	701	chr10	115784904	115786431	1528	*	3	3.37455e-09	2.41541e-08	0.000102233	7.87606e-08	-0.0868519	-0.0602761
	702	chr1	212854527	212856076	1550	*	3	3.57567e-09	3.52964e-08	0.000157531	8.1671e-08	-0.0905184	-0.0598546
	703	chr2	36779825	36780705	881	*	4	3.18708e-10	1.041e-08	0.00154321	8.36969e-08	-0.0896739	-0.0626607	FEZ2
	704	chr1	178455607	178456270	664	*	4	1.11302e-10	1.06043e-08	0.00130046	8.46738e-08	-0.0749302	-0.0506565
	705	chr19	22800629	22801034	406	*	3	4.04669e-11	1.93022e-08	0.000334268	8.47277e-08	-0.07003	-0.0583975	AC011516.2
	706	chr16	29001682	29002219	538	*	4	3.90625e-12	3.14044e-08	0.000749493	8.54885e-08	0.0779281	0.0611513	RP11-264B17.3, LAT, RP11-264B17.5
	707	chr12	104852439	104853274	836	*	3	6.17369e-14	1.857e-07	4.55595e-06	8.70028e-08	-0.0887173	-0.0509017	CHST11
	708	chr6	160023581	160024144	564	*	5	1.74237e-10	6.57302e-09	0.00381723	8.84479e-08	-0.0709764	-0.0538165
	709	chr12	133239661	133240546	886	*	3	3.00208e-10	1.0269e-07	4.58636e-05	8.9207e-08	-0.0844166	-0.050264	POLE
	710	chr16	16169888	16170435	548	*	4	2.08353e-11	2.08355e-08	0.000509636	8.92785e-08	-0.0712154	-0.0555327	ABCC1
	711	chr9	110310795	110311041	247	*	3	1.78973e-11	1.67239e-08	0.000587078	9.03647e-08	-0.0892618	-0.0800903
	712	chr16	20881351	20881802	452	*	3	3.24458e-11	2.48568e-08	0.000236574	9.13753e-08	-0.0680114	-0.0504012	ERI2, DCUN1D3
	713	chr5	159596570	159597030	461	*	3	2.59752e-11	2.59086e-08	0.000258019	9.19836e-08	-0.0876287	-0.0588554
	714	chr10	11943616	11944468	853	*	3	5.21324e-10	3.4721e-08	0.000153094	9.20247e-08	-0.0862903	-0.0600081
	715	chr22	20905256	20906366	1111	*	4	5.51103e-10	1.18064e-08	0.00102849	9.24783e-08	0.0577931	0.0505999	MED15
	716	chr1	15058641	15060724	2084	*	4	2.5442e-08	2.33235e-08	0.00022491	9.38901e-08	-0.0862595	-0.0521478	KAZN
	717	chr8	6282275	6283180	906	*	3	1.57935e-09	1.7454e-08	0.000594933	9.39917e-08	-0.0937831	-0.071083	MCPH1
	718	chr10	91717815	91718341	527	*	3	1.69744e-13	1.15023e-06	2.24786e-05	9.49107e-08	-0.113914	-0.0659106
	719	chr3	153942348	153942432	85	*	3	1.11287e-10	1.72307e-08	0.000637806	9.51889e-08	-0.0961667	-0.0854352	ARHGEF26
	720	chr5	172202805	172203954	1150	*	4	4.95998e-11	4.11144e-08	0.000208335	9.71306e-08	-0.103984	-0.0503836	RP11-779O18.3
	721	chr8	38662686	38663125	440	*	3	1.13576e-11	1.42915e-07	2.07987e-05	1.0244e-07	-0.0926087	-0.0521973	TACC1
	722	chr3	38029323	38029383	61	*	4	1.54745e-10	1.05245e-08	0.00220592	1.04074e-07	-0.0787591	-0.0710177
	723	chr2	108903952	108904503	552	*	3	1.53028e-10	1.93233e-08	0.00071859	1.07814e-07	-0.0710162	-0.0553457
	724	chr6	47009737	47011312	1576	*	6	1.32477e-09	1.77926e-08	0.000988176	1.09265e-07	-0.0935909	-0.052909	GPR110
	725	chr18	22039496	22040005	510	*	5	1.04676e-11	4.09463e-08	0.00109657	1.09277e-07	-0.104347	-0.0662247
	726	chr5	175982402	175982645	244	*	3	9.78786e-11	2.2786e-08	0.000489726	1.10211e-07	-0.0840911	-0.0523316	CDHR2
	727	chr18	46422809	46423566	758	*	3	5.86089e-14	6.87442e-06	1.31976e-05	1.11241e-07	-0.10823	-0.0551584
	728	chr13	24854061	24855017	957	*	3	5.01989e-09	2.94969e-08	0.000284699	1.11335e-07	-0.116025	-0.0796475	RP11-307N16.6, SPATA13
	729	chr7	4885521	4885664	144	*	4	2.77713e-10	1.21674e-08	0.0021578	1.14164e-07	-0.0595759	-0.053763	RADIL
	730	chr16	84775297	84776329	1033	*	3	1.48658e-08	2.62683e-08	0.000285365	1.14586e-07	-0.0958419	-0.0502859	USP10
	731	chr2	28182060	28183394	1335	*	4	9.06463e-13	1.46837e-07	0.000110958	1.16473e-07	-0.105128	-0.0585228	MRPL33, BRE
	732	chr6	106611466	106612416	951	*	3	2.4494e-13	1.98893e-06	1.68095e-05	1.22725e-07	-0.10329	-0.052671
	733	chr1	48224130	48225077	948	*	3	1.34715e-09	2.39517e-08	0.00058684	1.24193e-07	-0.074572	-0.0528724
	734	chr8	37678323	37679983	1661	*	3	3.22324e-07	2.38234e-08	0.000553858	1.24253e-07	-0.0915273	-0.0596805	GPR124
	735	chr3	37995561	37995881	321	*	4	1.98069e-12	3.52913e-07	7.89158e-05	1.24354e-07	-0.0984501	-0.0551646	CTDSPL
	736	chr8	23396373	23396887	515	*	3	1.65088e-10	2.39825e-08	0.000555652	1.25066e-07	-0.0894728	-0.0815068	SLC25A37
	737	chr17	1489671	1490557	887	*	4	9.82387e-10	1.33535e-07	0.000338087	1.25739e-07	-0.0866959	-0.0640279	SLC43A2
	738	chr12	65674264	65675516	1253	*	5	2.15207e-10	3.03705e-08	0.00085343	1.26934e-07	-0.0871148	-0.0536418	MSRB3, RP11-305O6.3
	739	chr16	53124961	53126132	1172	*	3	4.85024e-11	8.50061e-08	4.31796e-05	1.34431e-07	-0.0918052	-0.0546615	CHD9
	740	chr8	61830627	61831044	418	*	3	5.23877e-13	1.7986e-06	7.59127e-06	1.43782e-07	-0.106683	-0.0501979	AC022182.1
	741	chr4	77137900	77138258	359	*	3	3.15781e-11	5.9454e-08	0.000185943	1.44436e-07	-0.100469	-0.0660547	FAM47E
	742	chr12	109234959	109235071	113	*	3	1.96594e-10	2.98234e-08	0.00045292	1.45676e-07	-0.0832371	-0.0647079	SSH1
	743	chr10	112169872	112170649	778	*	3	4.12999e-10	2.74739e-08	0.000798281	1.50685e-07	-0.0624022	-0.0500052
	744	chr22	23933143	23933959	817	*	3	7.17066e-11	4.80002e-08	0.000280039	1.51666e-07	-0.0845662	-0.0545081
	745	chr4	6344361	6344484	124	*	3	2.35665e-10	3.0138e-08	0.000617363	1.55119e-07	-0.0655572	-0.0570444	PPP2R2C
	746	chr6	91247068	91247659	592	*	3	1.05337e-10	5.39295e-08	0.000116396	1.56923e-07	-0.0919552	-0.0538101	MAP3K7
	747	chr6	136356475	136356611	137	*	3	1.38884e-10	4.26999e-08	0.000344062	1.58415e-07	-0.0957786	-0.0692819	PDE7B
	748	chr6	151325642	151325932	291	*	3	2.74646e-10	2.97317e-08	0.000795994	1.61174e-07	-0.0903532	-0.0805435	MTHFD1L
	749	chr11	119551071	119551662	592	*	3	1.85468e-10	3.482e-08	0.000557392	1.64176e-07	-0.0682091	-0.0509126	PVRL1
	750	chr6	11536180	11537229	1050	*	3	3.09819e-13	6.2431e-07	2.09793e-06	1.67281e-07	-0.0982968	-0.0533061
	751	chr22	37641093	37641970	878	*	4	6.8073e-12	1.38908e-07	3.63133e-05	1.71959e-07	-0.127236	-0.0541408
	752	chr5	1518133	1519130	998	*	3	5.42506e-12	7.35637e-08	0.000188155	1.72209e-07	-0.0750284	-0.0525289	LPCAT1
	753	chr19	54566838	54567260	423	*	5	1.11265e-10	1.31825e-08	0.00417635	1.74806e-07	-0.0809505	-0.0556638	VSTM1
	754	chr2	85932339	85933851	1513	*	4	1.09362e-07	1.03749e-07	0.000376977	1.74888e-07	-0.0919617	-0.0524387
	755	chr15	45007015	45007854	840	*	4	8.74833e-10	1.89147e-08	0.00240746	1.76377e-07	0.071185	0.0633826	B2M
	756	chr17	28687067	28687290	224	*	3	1.34427e-10	5.7066e-08	0.000239247	1.77291e-07	-0.0988268	-0.054837
	757	chr12	125152543	125154046	1504	*	3	2.56159e-08	5.16412e-08	0.000183551	1.93032e-07	-0.0708892	-0.0518049
	758	chr7	98424185	98424289	105	*	3	5.92957e-11	1.42286e-07	1.8414e-05	2.03195e-07	-0.0709395	-0.0501748
	759	chr16	3639688	3640538	851	*	3	5.02113e-10	4.46256e-08	0.000577699	2.04638e-07	-0.0738697	-0.0623941	SLX4
	760	chr1	151820999	151821328	330	*	3	8.17909e-11	7.8228e-08	0.000143179	2.0873e-07	-0.0716496	-0.0504687	AL450992.2, THEM5
	761	chr5	78202845	78203311	467	*	3	8.69044e-12	1.69836e-07	9.87278e-05	2.11625e-07	-0.0838809	-0.0513924	ARSB
	762	chr10	30831506	30832152	647	*	3	6.24252e-11	9.3649e-08	0.000148722	2.13132e-07	-0.0746157	-0.0549452
	763	chr7	37393645	37394706	1062	*	5	7.68926e-11	9.59923e-08	0.00206419	2.13392e-07	-0.0832027	-0.050806	ELMO1
	764	chr12	121973425	121974305	881	*	4	1.5924e-09	3.27229e-08	0.00165597	2.13773e-07	-0.0720752	-0.0580244	KDM2B
	765	chr17	4092306	4093344	1039	*	4	1.94981e-09	2.43262e-08	0.00236776	2.15315e-07	-0.0783233	-0.0572105	ANKFY1
	766	chr12	125282342	125282561	220	*	3	2.18326e-11	7.89228e-07	6.83606e-05	2.18119e-07	-0.0767539	-0.0508369	SCARB1
	767	chr8	48556931	48557420	490	*	4	3.58028e-10	3.39216e-08	0.00149907	2.23419e-07	-0.0858092	-0.0509001	SPIDR
	768	chr16	4729905	4730465	561	*	3	1.71867e-10	4.41537e-08	0.000754292	2.27025e-07	-0.0730132	-0.068536	MGRN1
	769	chr8	145003653	145004388	736	*	5	1.15e-09	2.52874e-08	0.00321377	2.33358e-07	0.0773869	0.0574821	PLEC
	770	chr20	1800079	1801483	1405	*	3	8.07781e-09	8.29035e-08	0.000142791	2.34385e-07	-0.0856722	-0.0666104
	771	chr6	14883168	14884343	1176	*	3	5.96288e-08	9.0976e-08	0.000208229	2.35164e-07	-0.0736554	-0.0585034
	772	chr12	125420722	125420914	193	*	3	5.26172e-10	4.43426e-08	0.000878244	2.35164e-07	-0.0810592	-0.0715034
	773	chr2	9467430	9468351	922	*	3	4.38874e-11	1.47321e-07	2.65818e-05	2.39238e-07	-0.0704941	-0.058856	ASAP2
	774	chr4	156275021	156275273	253	*	3	2.35907e-11	2.72185e-07	3.28029e-05	2.4411e-07	-0.0960562	-0.0602761	AC097467.2, MAP9
	775	chr4	84049907	84050796	890	*	3	9.49123e-10	5.83001e-08	0.000333693	2.45415e-07	-0.0871001	-0.0592045	PLAC8
	776	chr6	15066941	15067367	427	*	3	2.3617e-10	4.79059e-08	0.000778146	2.46239e-07	-0.0779068	-0.073035	RP11-146I2.1
	777	chr18	74113813	74114728	916	*	4	3.33001e-11	2.27206e-07	0.000915597	2.46264e-07	-0.0948161	-0.0709888	ZNF516
	778	chr10	119793652	119795016	1365	*	3	2.38323e-08	5.4711e-08	0.000460001	2.47102e-07	-0.0878636	-0.0678057	RP11-354M20.3, RAB11FIP2
	779	chr10	49647167	49648060	894	*	3	3.74367e-12	7.0674e-07	4.64528e-05	2.47287e-07	-0.100416	-0.0630105	MAPK8
	780	chr10	134258421	134258819	399	*	3	3.98132e-10	4.89531e-08	0.000896259	2.56092e-07	-0.0705098	-0.0547526	C10orf91
	781	chr1	159859280	159859904	625	*	3	1.43689e-11	1.85142e-07	0.000134331	2.59338e-07	-0.0799603	-0.0562104	CCDC19
	782	chr11	102326136	102327308	1173	*	3	3.94857e-08	4.91513e-08	0.000981144	2.62614e-07	-0.0808669	-0.050267	RP11-315O6.1, TMEM123
	783	chr2	219746921	219748021	1101	*	4	2.77209e-10	5.46867e-08	0.00100583	2.62794e-07	-0.0930117	-0.0549898	WNT10A
	784	chr8	126649807	126650857	1051	*	3	8.17418e-09	5.29578e-08	0.000726606	2.66075e-07	-0.0751531	-0.059459
	785	chr17	16344368	16344574	207	*	3	7.04046e-11	5.20241e-08	0.000874292	2.70131e-07	-0.0891138	-0.074446	FAM211A-AS1
	786	chr4	56023423	56024434	1012	*	5	1.74604e-12	1.49768e-07	5.04936e-05	2.73879e-07	-0.0700478	-0.0511906
	787	chr4	185923877	185924141	265	*	3	6.7496e-10	5.23452e-08	0.000945314	2.74912e-07	-0.0911894	-0.0681823	RP11-386B13.4
	788	chr5	55790102	55790648	547	*	3	1.67031e-10	1.83298e-07	4.85297e-05	2.88383e-07	-0.0899603	-0.0512269
	789	chr3	183099112	183100388	1277	*	3	2.76704e-12	9.74738e-06	4.66453e-05	2.90768e-07	-0.128807	-0.054731	MCF2L2
	790	chr1	8487494	8488265	772	*	3	1.69194e-09	2.70783e-07	0.000169759	2.93977e-07	-0.0845786	-0.0526956	RP5-1115A15.1, RERE
	791	chr11	10482235	10482612	378	*	3	6.90691e-11	6.04559e-08	0.000731997	2.96892e-07	-0.0916926	-0.078295	AMPD3
	792	chr14	71109040	71110536	1497	*	3	1.07583e-09	1.12369e-06	6.09126e-05	3.0271e-07	0.0917305	0.0622393	TTC9
	793	chr1	181104570	181105575	1006	*	3	2.64747e-10	9.14893e-08	0.00016056	3.02876e-07	-0.108732	-0.051402
	794	chr17	74557494	74558202	709	*	4	1.68764e-09	3.30005e-08	0.00313224	3.07846e-07	-0.0641403	-0.050811	SNHG16
	795	chr11	59633874	59634218	345	*	3	6.98524e-10	5.90145e-08	0.000972392	3.08942e-07	-0.0843294	-0.0755227	TCN1
	796	chr1	93491247	93491404	158	*	3	8.91001e-10	6.1177e-08	0.0010145	3.20942e-07	-0.0660229	-0.0571794
	797	chr19	839537	839689	153	*	3	3.8453e-12	6.81191e-08	0.000775651	3.27854e-07	-0.0909161	-0.0769172
	798	chr4	185754633	185755032	400	*	3	7.56009e-10	6.71644e-08	0.000780832	3.29985e-07	-0.0871393	-0.0734702
	799	chr5	173285610	173286145	536	*	3	1.1975e-09	6.22322e-08	0.00113266	3.33842e-07	-0.0935691	-0.0688374
	800	chr2	28823246	28824172	927	*	3	1.10925e-11	2.89319e-07	2.05702e-05	3.35197e-07	-0.124607	-0.0600803	PLB1
	801	chr4	40814531	40814675	145	*	3	1.01777e-09	6.51971e-08	0.00103931	3.42098e-07	-0.0851915	-0.0825632	APBB2
	802	chr6	36734511	36734921	411	*	3	4.54368e-12	4.70196e-06	5.90781e-05	3.42809e-07	-0.089607	-0.0505415	CPNE5
	803	chr14	24569206	24570094	889	*	3	9.4006e-10	7.31853e-08	0.000790103	3.43372e-07	-0.0862092	-0.053653	PCK2, NRL
	804	chr2	50201413	50201511	99	*	5	2.31837e-09	2.23477e-08	0.00684545	3.46535e-07	-0.0718823	-0.0602917	NRXN1
	805	chr11	36432567	36433850	1284	*	3	2.56931e-09	1.03561e-07	0.000310751	3.48154e-07	-0.0887887	-0.0545943	PRR5L
	806	chr12	78392336	78393740	1405	*	3	1.16048e-07	7.70398e-08	0.000558145	3.48823e-07	-0.108678	-0.0723766	NAV3
	807	chr5	14756880	14758150	1271	*	3	1.72732e-09	2.35259e-07	2.78667e-05	3.52457e-07	-0.134809	-0.0551046	ANKH
	808	chr17	33817159	33817732	574	*	3	1.98872e-11	4.22819e-07	7.39515e-05	3.548e-07	-0.0809692	-0.0568319	RP11-1094M14.9, SLFN12L
	809	chr20	48836667	48838080	1414	*	3	4.9516e-10	1.41495e-07	0.000236879	3.56241e-07	-0.101833	-0.0715045
	810	chr19	17218275	17219214	940	*	3	7.30336e-10	1.07725e-07	0.000364129	3.56303e-07	-0.0974339	-0.0691624	MYO9B
	811	chr17	1975218	1975877	660	*	3	1.91713e-10	1.70646e-07	0.000297111	3.60385e-07	-0.0988446	-0.0555037	SMG6
	812	chr6	113754264	113754898	635	*	4	2.41879e-09	4.3574e-08	0.00299775	3.79751e-07	-0.0794427	-0.0690887	RP1-124C6.1
	813	chr12	56329039	56329903	865	*	6	7.46192e-10	3.02453e-08	0.00498194	3.80989e-07	0.0832589	0.0523736	DGKA
	814	chr16	89428646	89429419	774	*	3	1.76734e-10	1.5628e-07	0.000340388	3.84721e-07	-0.0975655	-0.0677381	ANKRD11
	815	chr20	61309080	61310117	1038	*	5	4.43029e-09	4.62968e-08	0.00370715	3.91359e-07	-0.0713563	-0.0529723	SLCO4A1
	816	chr12	125201256	125201577	322	*	3	7.5203e-10	8.90493e-08	0.00062314	3.93208e-07	-0.070844	-0.0554164
	817	chr15	55574912	55575701	790	*	3	7.35449e-10	9.23451e-08	0.000647259	4.08398e-07	-0.0834103	-0.0706731	RAB27A
	818	chr5	59558467	59559218	752	*	4	5.51588e-09	4.63584e-08	0.00310056	4.13212e-07	-0.071811	-0.063015	PDE4D
	819	chr17	46388227	46388465	239	*	4	6.32731e-10	8.19036e-08	0.000549391	4.14227e-07	-0.0661033	-0.055027	SKAP1
	820	chr19	847943	848026	84	*	3	1.04635e-09	9.08102e-08	0.000795809	4.15641e-07	-0.0749312	-0.0640657	PRTN3
	821	chr6	10505886	10505955	70	*	3	1.15099e-09	9.36905e-08	0.000722852	4.17933e-07	-0.0868078	-0.0737395	GCNT2
	822	chr4	185771716	185772619	904	*	3	1.26965e-08	9.53569e-08	0.000607177	4.19074e-07	-0.0728178	-0.055637	RP11-701P16.5, MIR3945
	823	chr19	18959506	18960246	741	*	3	1.44393e-10	3.33369e-07	0.00020835	4.25075e-07	-0.0718377	-0.0510438	UPF1
	824	chr22	47081634	47082260	627	*	4	2.97142e-10	1.00123e-07	0.00060754	4.29303e-07	-0.102402	-0.0515066	CERK
	825	chr4	112723480	112724069	590	*	4	4.2865e-13	9.68601e-06	7.53101e-05	4.46987e-07	-0.117138	-0.062443	RP11-269F21.1
	826	chr9	139513358	139514238	881	*	3	1.56037e-10	2.89344e-07	0.000149615	4.47447e-07	-0.0876694	-0.0526283
	827	chr17	72829938	72830444	507	*	3	4.34539e-11	3.17538e-07	2.76794e-05	4.50181e-07	-0.100593	-0.0559705	TMEM104
	828	chr17	8323278	8323910	633	*	3	8.9388e-10	1.04997e-07	0.000766419	4.61789e-07	-0.0943103	-0.0608359	NDEL1
	829	chr5	173204396	173205910	1515	*	3	5.49865e-11	2.22816e-06	2.36215e-05	4.64767e-07	-0.0994193	-0.0544894
	830	chr14	88460351	88461489	1139	*	4	3.26374e-10	8.00479e-08	0.00191903	4.68107e-07	-0.0875191	-0.0516834
	831	chr1	247335974	247336767	794	*	3	3.49671e-12	1.33833e-06	0.000106163	4.79038e-07	-0.111218	-0.063157
	832	chr19	9907044	9907569	526	*	3	4.67972e-10	1.42383e-07	0.000466932	4.8143e-07	-0.0873612	-0.0579415	CTD-2623N2.5
	833	chr8	38704242	38705090	849	*	3	1.83411e-08	1.25715e-07	0.000649705	4.96883e-07	-0.0710583	-0.0569402	TACC1
	834	chr14	99655593	99655820	228	*	4	1.30725e-09	6.03072e-08	0.0029413	5.03576e-07	0.078132	0.0638129	BCL11B
	835	chr17	74479936	74481798	1863	*	4	2.82549e-07	1.51942e-06	0.000204776	5.39519e-07	-0.107549	-0.053788	RHBDF2
	836	chr1	25439789	25440366	578	*	3	1.32119e-09	1.24501e-07	0.000856007	5.44988e-07	-0.0965951	-0.0652411
	837	chr13	111355066	111355635	570	*	3	4.22979e-09	1.09334e-07	0.0011016	5.46663e-07	-0.0978142	-0.0517478	CARS2
	838	chr6	15313285	15313852	568	*	3	5.52042e-11	3.15e-07	0.000254924	5.57392e-07	-0.0767202	-0.0579288	JARID2
	839	chr3	55649447	55651043	1597	*	3	1.91423e-11	8.98105e-05	1.85861e-05	5.78043e-07	-0.0860514	-0.0508064	ERC2
	840	chr2	28582676	28584004	1329	*	4	1.39727e-09	9.21051e-08	0.00127355	5.9035e-07	-0.0730637	-0.0560995
	841	chr2	158694810	158695297	488	*	3	1.55239e-09	1.23327e-07	0.0010228	5.97618e-07	-0.0789527	-0.058677	ACVR1
	842	chr2	175893030	175893092	63	*	3	2.53705e-09	1.29459e-07	0.00110487	6.19903e-07	-0.0735066	-0.0549098
	843	chr4	185777421	185778228	808	*	3	2.65975e-12	2.75998e-05	9.1677e-05	6.21443e-07	-0.113096	-0.0759345
	844	chr2	70681570	70682536	967	*	3	4.94537e-09	1.58665e-07	0.00066357	6.27222e-07	-0.0985019	-0.0718229	TGFA
	845	chr7	18616991	18617456	466	*	3	5.41547e-09	1.25473e-07	0.00131313	6.37119e-07	-0.0908412	-0.0673062	HDAC9
	846	chr6	163774542	163776059	1518	*	3	2.0627e-11	2.17924e-06	2.37236e-05	6.385e-07	-0.0774536	-0.0538626
	847	chr19	728040	728385	346	*	3	9.54566e-10	1.54401e-07	0.00063674	6.51359e-07	-0.0979343	-0.0821044	PALM
	848	chr7	23387383	23387862	480	*	4	1.08569e-09	1.67184e-07	0.000694615	6.70312e-07	-0.0782547	-0.0548655	IGF2BP3
	849	chr1	6475317	6475535	219	*	3	1.27749e-09	1.52286e-07	0.000947277	6.70398e-07	-0.0570401	-0.0500977	HES2
	850	chr9	14992085	14992232	148	*	3	9.32621e-11	9.60988e-06	0.00011413	6.98157e-07	-0.0848211	-0.0528197	RP11-54D18.3
	851	chr18	60117475	60119756	2282	*	5	7.34657e-06	3.28395e-07	0.00340025	7.06135e-07	-0.0754164	-0.0579074
	852	chr13	103423896	103424762	867	*	3	4.82004e-10	1.48373e-06	0.000171099	7.1971e-07	-0.0774847	-0.053125	TEX30
	853	chr21	36262896	36263808	913	*	5	9.59358e-09	7.71931e-08	0.00286068	7.70999e-07	-0.0787583	-0.0572191	RUNX1
	854	chr4	174411279	174412482	1204	*	3	5.07235e-11	5.75412e-07	4.04126e-05	7.80861e-07	-0.100273	-0.0628287
	855	chr7	5523576	5523691	116	*	3	1.55697e-09	1.69382e-07	0.00100002	7.8295e-07	-0.0672897	-0.0609612	FBXL18
	856	chr14	60671024	60671567	544	*	3	2.31149e-10	5.22814e-07	0.000267632	7.83338e-07	-0.0770796	-0.0561119
	857	chr19	48759162	48760172	1011	*	4	8.18474e-11	1.06457e-05	0.000944453	8.05315e-07	-0.0977727	-0.0506093	ZNF114, CTC-241F20.3, CARD8
	858	chr4	154418379	154419554	1176	*	3	1.51738e-08	5.81062e-07	0.000269772	8.1102e-07	0.0703371	0.0559717	KIAA0922
	859	chr3	14864757	14865571	815	*	4	1.97118e-09	1.69771e-07	0.00191065	8.30513e-07	-0.0917602	-0.051732	FGD5
	860	chr2	169887819	169888373	555	*	3	1.60936e-11	1.81018e-05	0.00010194	8.4092e-07	-0.0782723	-0.0512546	ABCB11
	861	chr15	42802717	42803860	1144	*	4	3.16117e-10	1.79002e-06	0.00087965	8.45906e-07	-0.0972081	-0.0501877	SNAP23
	862	chr12	116043958	116044032	75	*	3	4.55446e-09	1.80075e-07	0.00130539	8.66111e-07	-0.0601355	-0.0578251	RP11-1028N23.4
	863	chr8	12614674	12615485	812	*	3	6.26446e-09	1.74967e-07	0.00149516	8.7856e-07	-0.0796419	-0.0533969
	864	chr1	223883793	223884247	455	*	3	5.77464e-11	4.17902e-06	0.00016239	9.06045e-07	-0.0914417	-0.054786
	865	chr7	47845292	47846424	1133	*	3	2.81139e-08	1.8394e-07	0.00144353	9.07869e-07	-0.0805313	-0.0636207	C7orf69, HUS1, PKD1L1
	866	chr17	78260811	78261792	982	*	3	3.2063e-09	2.21606e-07	0.000859192	9.27677e-07	-0.0677868	-0.0504591	RNF213
	867	chr3	46401388	46402684	1297	*	3	2.45898e-08	0.00263923	8.16441e-05	9.28064e-07	-0.09495	-0.063556	CCR2
	868	chr9	19229367	19229813	447	*	3	1.63123e-10	8.2177e-07	0.000293879	9.39747e-07	-0.0866197	-0.0558939
	869	chr22	31625914	31626752	839	*	3	1.2309e-08	2.69997e-07	0.000487228	9.41516e-07	-0.0948379	-0.0600848	LIMK2, Y_RNA
	870	chr1	67028925	67030196	1272	*	3	6.39554e-07	2.35197e-07	0.000662013	9.57557e-07	-0.0869755	-0.0515427	SGIP1
	871	chr1	4718212	4718573	362	*	3	5.74469e-09	1.91663e-07	0.00154751	9.5949e-07	-0.0570849	-0.0507366	AJAP1
	872	chr20	5669604	5670296	693	*	4	5.55004e-09	1.41314e-07	0.00310866	9.68699e-07	-0.081648	-0.0681625
	873	chr8	28633612	28634478	867	*	4	4.36388e-09	2.13238e-07	0.000939514	9.69457e-07	-0.0738987	-0.058285	INTS9
	874	chr3	159726855	159726973	119	*	3	5.21435e-09	2.10391e-07	0.00124873	9.77589e-07	-0.095496	-0.079901	IL12A-AS1
	875	chr14	99725830	99727252	1423	*	3	1.19793e-06	2.58224e-07	0.000943387	1.0136e-06	0.0799411	0.0694978	BCL11B
	876	chr12	7044787	7044838	52	*	3	1.6733e-09	3.03761e-07	0.00070622	1.01669e-06	-0.0898063	-0.0590529	ATN1
	877	chr19	39143287	39144278	992	*	3	6.31738e-10	3.44871e-07	0.000651134	1.02438e-06	-0.0918901	-0.0723969	ACTN4
	878	chr5	1514077	1514608	532	*	4	7.36243e-10	7.12642e-07	0.00109728	1.02836e-06	-0.0939849	-0.0500064	LPCAT1
	879	chr17	39780836	39782091	1256	*	5	1.46634e-08	1.79851e-07	0.00284725	1.03414e-06	-0.0767169	-0.0532828	KRT17, JUP
	880	chr17	39420951	39421332	382	*	4	1.71935e-09	2.47325e-07	0.00136756	1.04841e-06	-0.0886922	-0.0511604
	881	chr10	123290844	123291278	435	*	3	1.76261e-11	5.06915e-06	0.000167525	1.06591e-06	-0.099815	-0.0658509	FGFR2
	882	chr7	140015868	140016443	576	*	3	6.37733e-09	2.94996e-07	0.000608543	1.09017e-06	-0.0623796	-0.0559052	SLC37A3
	883	chr18	72066948	72067761	814	*	3	3.85066e-10	8.80277e-07	0.000278962	1.11322e-06	-0.0723396	-0.0537086
	884	chr17	78560478	78560916	439	*	3	5.24984e-09	2.47348e-07	0.00125823	1.11453e-06	-0.0638187	-0.0528563	RPTOR
	885	chr12	58287143	58288081	939	*	3	4.97622e-12	7.64786e-05	4.37287e-05	1.14762e-06	-0.0951162	-0.0588529	RP11-620J15.2
	886	chr3	15519117	15519578	462	*	3	4.58558e-09	2.77296e-07	0.00109051	1.17591e-06	-0.0870527	-0.0646273	COLQ
	887	chr2	201593025	201593511	487	*	3	7.68654e-09	2.56453e-07	0.00133465	1.18368e-06	-0.0935544	-0.0536305	AOX3P, AOX2P, AC007163.3
	888	chr3	14987434	14988669	1236	*	3	5.73003e-12	7.90814e-05	8.82309e-05	1.27257e-06	-0.107882	-0.0581077	FGD5-AS1
	889	chr14	76371681	76372729	1049	*	3	2.05258e-08	6.31282e-07	0.000160194	1.28713e-06	-0.112551	-0.0573617	TTLL5, IFT43
	890	chr7	148408685	148409847	1163	*	3	4.04805e-07	5.00345e-07	0.000580811	1.29298e-06	-0.0751083	-0.059054	CUL1
	891	chr7	5732012	5733188	1177	*	3	3.72177e-09	1.67976e-06	0.000285605	1.31296e-06	-0.0824234	-0.0567751	RNF216
	892	chr14	102966807	102966893	87	*	3	1.5095e-09	9.09977e-07	0.000389063	1.32822e-06	-0.0867108	-0.0602943	TECPR2
	893	chr5	172070871	172072282	1412	*	3	8.07888e-08	2.93445e-07	0.00134702	1.35847e-06	-0.0782715	-0.053452	NEURL1B
	894	chr6	5087031	5087749	719	*	4	7.74483e-09	2.62438e-07	0.00156837	1.36507e-06	-0.0964887	-0.0619667	PPP1R3G
	895	chr6	21856149	21857295	1147	*	3	4.2022e-07	2.98314e-07	0.00153966	1.41415e-06	-0.0964474	-0.0629106	CASC15
	896	chr6	166855452	166856094	643	*	3	2.52178e-08	3.12827e-07	0.00161378	1.47248e-06	-0.0772395	-0.0638121	RPS6KA2
	897	chr16	15796044	15797297	1254	*	3	2.96163e-08	3.50696e-07	0.00123635	1.48952e-06	-0.0889167	-0.0624355	NDE1, MYH11
	898	chr21	30676184	30677172	989	*	3	4.82463e-09	0.000187739	8.01478e-05	1.52582e-06	-0.10727	-0.0570895	BACH1
	899	chr13	43294435	43294719	285	*	4	1.59966e-10	1.14449e-05	0.000232361	1.53983e-06	-0.0975239	-0.0556964
	900	chr14	99681326	99681881	556	*	4	5.35911e-09	4.23808e-07	0.000518468	1.54888e-06	0.0955364	0.0637997	BCL11B
	901	chr20	47393114	47393961	848	*	3	1.16315e-08	3.7856e-07	0.00108397	1.57865e-06	-0.0867858	-0.0578367	PREX1
	902	chr12	2950318	2950388	71	*	3	1.25876e-08	3.42499e-07	0.00167438	1.60424e-06	-0.0684071	-0.056536	ITFG2
	903	chr15	65175585	65176353	769	*	3	1.09985e-08	3.68152e-07	0.00131257	1.6488e-06	-0.0843946	-0.0605904	AC069368.3
	904	chr17	504991	506008	1018	*	3	2.09027e-07	3.75954e-07	0.00177896	1.78204e-06	-0.0849997	-0.0659369	VPS53
	905	chr1	109842096	109843435	1340	*	3	7.20961e-08	4.42002e-07	0.00126544	1.7974e-06	-0.0934839	-0.0587394	MYBPHL
	906	chr14	58905592	58905740	149	*	3	1.16169e-08	3.73448e-07	0.00196929	1.81245e-06	-0.0693634	-0.0681159	KIAA0586
	907	chr1	35913782	35914081	300	*	3	5.403e-09	4.33389e-07	0.00135828	1.82273e-06	-0.075177	-0.063212	KIAA0319L
	908	chr5	14325937	14326531	595	*	3	3.4309e-08	3.84966e-07	0.00184488	1.82414e-06	-0.0932305	-0.0648618	TRIO
	909	chr7	42896343	42897317	975	*	4	1.45395e-08	2.64266e-07	0.00329677	1.86037e-06	-0.0843386	-0.052722
	910	chr11	10633607	10633917	311	*	3	3.54662e-10	1.37666e-06	9.15713e-05	1.87875e-06	-0.102152	-0.0665254	MRVI1
	911	chr16	85414436	85414689	254	*	4	2.19933e-09	3.85208e-06	0.000846244	1.8973e-06	-0.101766	-0.0552778
	912	chr3	108247752	108248351	600	*	3	9.12898e-11	1.98819e-06	5.58631e-05	1.91294e-06	-0.120865	-0.0509349	MYH15
	913	chr18	61343685	61345309	1625	*	4	5.60013e-07	2.31542e-07	0.00536645	1.9193e-06	-0.0750297	-0.0577731	SERPINB11
	914	chr14	70186289	70186639	351	*	3	1.9273e-08	3.91458e-07	0.00213718	1.92786e-06	-0.0848585	-0.0761581
	915	chr11	48072560	48073699	1140	*	3	3.51383e-08	3.69365e-06	0.000285069	1.98768e-06	-0.0910724	-0.0506789	PTPRJ
	916	chr8	54605566	54605788	223	*	3	8.20465e-09	7.50449e-07	0.000301009	2.08223e-06	-0.0945916	-0.0598844
	917	chr1	117306044	117306669	626	*	3	3.99613e-08	5.11596e-07	0.00161471	2.19558e-06	0.0632096	0.0551374	CD2
	918	chr14	102676957	102677307	351	*	3	1.10816e-08	4.84907e-07	0.0016537	2.20239e-06	-0.100025	-0.0774375	WDR20
	919	chr6	16684297	16685156	860	*	3	7.47887e-09	7.93856e-07	0.000418716	2.21151e-06	-0.0829853	-0.0584376	ATXN1
	920	chr8	54857695	54857892	198	*	3	9.30249e-09	5.32197e-07	0.00128169	2.22355e-06	-0.0905483	-0.0618495	RGS20
	921	chr3	128710390	128710863	474	*	3	8.36185e-09	6.91037e-07	0.000906789	2.22858e-06	-0.085758	-0.0613869	KIAA1257
	922	chr14	104263779	104264228	450	*	3	5.55697e-11	0.00114928	0.000166973	2.2711e-06	-0.0858017	-0.0557478	PPP1R13B
	923	chr3	184297380	184297522	143	*	3	4.62271e-09	1.4381e-06	0.000570184	2.38829e-06	-0.0941669	-0.0744625	EIF2B5, EPHB3
	924	chr15	86315115	86315211	97	*	3	2.17648e-09	5.39584e-07	0.0018434	2.4491e-06	-0.0560973	-0.0511081	KLHL25
	925	chr2	40698641	40699327	687	*	3	3.28328e-10	6.67047e-06	0.000274562	2.47576e-06	-0.0848707	-0.055893	SLC8A1
	926	chr14	88469009	88469980	972	*	3	1.16218e-08	1.9041e-06	0.000225383	2.49797e-06	-0.0817022	-0.0566617
	927	chr8	23161764	23162383	620	*	4	1.93627e-08	4.49031e-07	0.00312329	2.53902e-06	-0.0749466	-0.0516612	LOXL2
	928	chr6	144409237	144409407	171	*	3	2.24125e-08	6.24508e-07	0.00141442	2.61826e-06	-0.0740241	-0.0609013
	929	chr4	129837844	129838720	877	*	3	2.35461e-09	2.87663e-06	0.00035903	2.94014e-06	-0.0755443	-0.0526668	SCLT1
	930	chr17	79877134	79877507	374	*	4	2.54227e-08	3.79656e-07	0.00580572	2.98749e-06	-0.0669654	-0.0532742	SIRT7, MAFG
	931	chr13	49109917	49110351	435	*	3	1.74486e-08	6.77949e-07	0.00202942	3.06228e-06	-0.0845396	-0.0594332
	932	chr6	75982940	75983278	339	*	3	1.21498e-08	1.10336e-06	0.00105645	3.14387e-06	-0.0955394	-0.0728034	TMEM30A
	933	chr9	21832180	21833558	1379	*	3	4.61856e-06	7.94773e-07	0.0012787	3.19252e-06	-0.0780177	-0.0690137	MTAP, RP11-145E5.5
	934	chr11	128372328	128373780	1453	*	3	2.10571e-06	7.01115e-07	0.00221511	3.22701e-06	0.0637221	0.0564445	ETS1
	935	chr19	41782099	41782183	85	*	3	3.76606e-08	7.86598e-07	0.00188026	3.35003e-06	-0.0919578	-0.061922	HNRNPUL1
	936	chr2	201725800	201726666	867	*	3	4.28807e-09	3.00226e-06	0.000313578	3.37538e-06	0.086694	0.0551443	CLK1
	937	chr3	156529497	156530658	1162	*	3	6.2848e-08	1.03533e-06	0.000812383	3.46497e-06	-0.0720264	-0.0526282	LINC00886
	938	chr5	53816023	53817073	1051	*	3	4.34826e-09	1.51604e-06	0.000476558	3.57971e-06	-0.0741243	-0.0519603	SNX18
	939	chr1	226349343	226349820	478	*	3	9.11191e-10	8.52979e-06	0.000123143	3.58734e-06	-0.0816593	-0.0502207	ACBD3
	940	chr12	65048810	65049149	340	*	3	2.79325e-08	8.92333e-07	0.0019212	3.67989e-06	-0.0862164	-0.0636995	RASSF3
	941	chr17	21256192	21256846	655	*	3	9.36106e-08	8.28991e-07	0.00234776	3.75028e-06	-0.0658008	-0.053966
	942	chr17	5290658	5290775	118	*	3	5.76021e-09	9.20274e-06	0.000315842	3.83763e-06	-0.0978992	-0.0523489	NUP88
	943	chr19	6066473	6067328	856	*	3	4.17587e-08	1.13812e-06	0.00107642	3.96318e-06	-0.0860545	-0.0532508	RFX2
	944	chr3	122043446	122044172	727	*	3	1.02174e-08	1.07578e-06	0.00171228	4.05401e-06	-0.0923806	-0.0681525	CSTA
	945	chr2	105940276	105940589	314	*	3	8.40683e-10	8.09216e-05	0.000275459	4.3186e-06	-0.0944501	-0.0536878	TGFBRAP1
	946	chr2	239463246	239463810	565	*	4	5.64907e-10	3.27775e-06	0.00146783	4.3302e-06	-0.0799502	-0.0574325	LINC01107
	947	chr12	125188082	125189190	1109	*	3	1.04002e-07	9.8114e-07	0.00224991	4.35853e-06	-0.0935781	-0.0548431
	948	chr6	14758733	14759269	537	*	3	9.06403e-08	1.06999e-06	0.00205793	4.40514e-06	-0.0783068	-0.0635708
	949	chr5	10335254	10336062	809	*	3	6.39058e-08	1.15532e-06	0.00177235	4.4069e-06	-0.0856979	-0.0615039
	950	chr7	41926055	41927150	1096	*	3	7.1162e-07	1.37177e-06	0.00141409	4.51173e-06	-0.081793	-0.0549731
	951	chr16	49623272	49623820	549	*	3	7.82085e-09	2.50311e-06	0.000825997	4.54733e-06	-0.0767763	-0.0504117	ZNF423
	952	chr17	79128827	79129078	252	*	3	2.99636e-08	1.578e-06	0.00107351	4.65417e-06	-0.0865002	-0.0615826	AATK
	953	chr5	149867577	149868359	783	*	3	1.1808e-07	1.04932e-06	0.002415	4.68084e-06	-0.0841126	-0.0662838	NDST1
	954	chr18	46458754	46459934	1181	*	3	1.30523e-09	5.66487e-06	7.41729e-05	4.68689e-06	-0.114329	-0.0525353	SMAD7
	955	chr2	158297087	158297891	805	*	3	1.56834e-07	1.03325e-06	0.00269179	4.70425e-06	0.0675559	0.063379	CYTIP
	956	chr17	65487462	65488100	639	*	3	1.90417e-08	2.02628e-06	0.000327653	4.78501e-06	-0.0806191	-0.052343	PITPNC1
	957	chr11	46690724	46691489	766	*	3	1.77104e-08	1.79641e-06	0.00112708	4.86273e-06	-0.0797058	-0.0542944	ATG13
	958	chr6	16713155	16714112	958	*	3	1.79756e-08	1.69965e-06	0.00081169	4.90939e-06	-0.0756328	-0.0540126	ATXN1
	959	chr4	184367267	184367488	222	*	3	3.53188e-08	1.12468e-06	0.00250603	5.02128e-06	-0.073676	-0.0549604	CDKN2AIP
	960	chr11	88068493	88069169	677	*	3	1.15616e-08	2.23323e-06	0.000567311	5.29082e-06	-0.0919432	-0.0616063	CTSC
	961	chr11	72446697	72448539	1843	*	4	6.54174e-07	4.79576e-06	0.00160017	5.41772e-06	-0.100257	-0.0516014	ARAP1
	962	chr14	23583133	23584303	1171	*	3	2.48999e-06	1.31448e-06	0.00243905	5.5447e-06	-0.0783496	-0.0625035
	963	chr2	37875651	37876083	433	*	3	4.16251e-08	2.65577e-06	0.000728103	5.68747e-06	-0.0694764	-0.0501208	CDC42EP3
	964	chr9	139580482	139580970	489	*	3	5.24245e-08	2.39611e-06	0.00109464	6.02932e-06	-0.0601436	-0.0511483	AGPAT2
	965	chr2	131009324	131010115	792	*	3	2.0228e-07	1.69016e-06	0.00159641	6.27196e-06	-0.06789	-0.0605464	MED15P5
	966	chr6	27879749	27880822	1074	*	3	4.30932e-10	1.28268e-05	0.000244022	6.38541e-06	-0.0987493	-0.0519342	OR2B2
	967	chr11	9809628	9810868	1241	*	3	7.69911e-08	3.62665e-05	0.000276042	6.55279e-06	-0.0714963	-0.0523036	SBF2-AS1, SBF2
	968	chr8	145082140	145082728	589	*	3	2.49212e-08	2.68426e-06	0.000584964	6.70787e-06	-0.0844773	-0.051481	PARP10
	969	chr6	16753080	16753571	492	*	3	1.29434e-07	1.77634e-06	0.00234925	7.17201e-06	-0.0934833	-0.0546073	ATXN1
	970	chr12	8043600	8044199	600	*	4	5.15224e-10	0.000317081	0.000182137	7.19944e-06	-0.104029	-0.0531955	SLC2A14
	971	chr2	28304009	28304502	494	*	3	5.08229e-08	3.2354e-06	0.000595929	7.62028e-06	-0.0999275	-0.0515177	BRE
	972	chr2	33495871	33495908	38	*	3	1.46243e-07	1.86219e-06	0.00280643	7.84829e-06	-0.0662715	-0.0527725	LTBP1
	973	chr5	32394710	32395364	655	*	3	5.38376e-09	1.14916e-05	0.000657538	7.88106e-06	-0.0869642	-0.0603578	ZFR
	974	chr13	110052565	110052929	365	*	4	8.39822e-08	1.71584e-06	0.00345191	7.92627e-06	-0.0847622	-0.052441
	975	chr10	125978405	125980051	1647	*	3	7.3099e-06	2.29874e-06	0.00177899	7.99635e-06	-0.0784051	-0.0503024
	976	chr3	170019329	170019826	498	*	3	7.08165e-09	1.1147e-05	0.000434474	8.00812e-06	-0.0859392	-0.058784	PRKCI
	977	chr3	195581178	195582538	1361	*	3	2.54596e-07	3.20256e-06	0.000625455	8.19734e-06	-0.0981888	-0.0588833	AC124944.5
	978	chr12	1022780	1023702	923	*	3	1.4757e-08	3.92177e-06	0.000621604	8.37775e-06	-0.106467	-0.063579	RAD52
	979	chr2	48012925	48013473	549	*	3	1.05034e-07	2.26229e-06	0.00224566	8.42435e-06	-0.0885434	-0.0537764	MSH6
	980	chr17	9802783	9803389	607	*	4	2.81285e-08	1.711e-06	0.00371126	8.76696e-06	-0.0836027	-0.0616658	RCVRN
	981	chr3	101441433	101441649	217	*	3	1.11325e-08	3.62291e-05	0.000231951	8.77212e-06	-0.10581	-0.0638123
	982	chr5	17401890	17402750	861	*	3	4.60457e-08	2.73005e-06	0.00176755	9.08895e-06	-0.0811039	-0.0578983
	983	chr10	104913440	104913726	287	*	3	1.03877e-07	2.67337e-06	0.00154231	9.09035e-06	-0.0875706	-0.0637814	NT5C2
	984	chr16	77769914	77771284	1371	*	3	2.74916e-06	2.02158e-06	0.00371464	9.11243e-06	-0.0720094	-0.0552914	NUDT7
	985	chr2	197028924	197030075	1152	*	3	4.79809e-07	2.71438e-06	0.00173288	9.16166e-06	0.073155	0.0607238	STK17B
	986	chr12	25707564	25707667	104	*	3	4.72011e-08	1.13529e-05	0.000783329	9.26464e-06	-0.0995343	-0.0679604	IFLTD1
	987	chr9	119311603	119312500	898	*	3	3.36273e-08	5.70921e-06	0.000973733	9.76592e-06	-0.0891308	-0.0659937	RP11-264C15.2, ASTN2
	988	chr8	71381070	71381216	147	*	3	8.55201e-08	2.54749e-06	0.00284972	1.04968e-05	-0.0780555	-0.0639185
	989	chr11	75980408	75981743	1336	*	3	3.17569e-07	4.19317e-06	0.000819397	1.05273e-05	-0.0827035	-0.0501204
	990	chr10	105792531	105793358	828	*	3	8.58496e-08	6.1262e-06	0.00126404	1.08463e-05	-0.0723627	-0.0517978	COL17A1
	991	chr16	30492903	30492931	29	*	3	1.88383e-07	2.54784e-06	0.00422553	1.14841e-05	-0.0766735	-0.0633264	ITGAL, RP11-297C4.2
	992	chr17	62408377	62409584	1208	*	3	1.04731e-07	1.34365e-05	0.000828529	1.15428e-05	-0.0852808	-0.0609613
	993	chr9	139592589	139593588	1000	*	3	8.58438e-08	5.81213e-06	0.000591724	1.15745e-05	-0.0888684	-0.0565433
	994	chr18	9774448	9774872	425	*	3	1.88614e-07	3.16392e-06	0.00239087	1.18468e-05	-0.0717203	-0.0614146	RAB31
	995	chr6	170194529	170195479	951	*	3	2.92053e-06	2.9332e-06	0.00323414	1.18671e-05	-0.0609016	-0.0576488	LINC00574, LINC00242
	996	chr10	104216121	104216266	146	*	3	1.96693e-07	3.18211e-06	0.00292241	1.20761e-05	-0.0839891	-0.0610808	RP11-18I14.10
	997	chr12	24374824	24375526	703	*	3	1.18591e-07	6.4222e-05	0.000571385	1.20793e-05	-0.0762286	-0.0518904	RP11-444D3.1
	998	chr18	77442923	77443784	862	*	3	2.91814e-08	9.95796e-06	0.000700139	1.23829e-05	-0.0823564	-0.0605635	CTDP1
	999	chr12	63179691	63180852	1162	*	3	1.29741e-05	4.75227e-06	0.00175687	1.29572e-05	-0.0712703	-0.0503649	PPM1H
	1000	chr16	2576082	2576370	289	*	3	1.56088e-07	3.10054e-06	0.00390879	1.336e-05	-0.057258	-0.0523691	ATP6C, AMDHD2
	1001	chr6	82459454	82460558	1105	*	3	4.44911e-07	4.00414e-06	0.00210603	1.33954e-05	-0.0834383	-0.0524699	FAM46A
	1002	chr11	34331057	34331908	852	*	3	3.37015e-09	4.13049e-05	0.000289941	1.34089e-05	-0.0789775	-0.0556961	ABTB2
	1003	chr16	27654256	27654375	120	*	3	2.05226e-07	5.49948e-06	0.00181775	1.3613e-05	-0.0862871	-0.0501569	KIAA0556
	1004	chr12	93968736	93969700	965	*	3	3.80775e-07	4.1615e-06	0.00251392	1.36222e-05	-0.0795832	-0.0567605	SOCS2
	1005	chr2	208938922	208939842	921	*	3	6.72907e-09	5.76663e-05	0.000542146	1.36279e-05	-0.0978795	-0.0619979
	1006	chr11	942218	943077	860	*	3	1.79015e-07	1.21428e-05	0.00111821	1.46508e-05	-0.0837617	-0.0650016	AP2A2
	1007	chr3	42121652	42121982	331	*	3	1.80404e-07	5.26927e-06	0.00189103	1.49786e-05	-0.0759139	-0.0530668	TRAK1
	1008	chr13	74805233	74805590	358	*	3	2.96986e-07	4.79963e-06	0.00322552	1.81856e-05	0.0623641	0.0505041
	1009	chr2	39470725	39471182	458	*	4	5.3897e-07	3.18081e-06	0.00887894	1.964e-05	-0.0699155	-0.0595084
	1010	chr10	134068305	134068464	160	*	3	5.83498e-07	5.44715e-06	0.00372478	2.06277e-05	-0.0668975	-0.050386	STK32C
	1011	chr1	152161237	152162025	789	*	5	2.16441e-07	3.39438e-06	0.0060314	2.08537e-05	-0.0688885	-0.0536363	FLG-AS1
	1012	chr17	79878651	79879227	577	*	3	6.76223e-08	9.42569e-06	0.00188875	2.13612e-05	-0.0875441	-0.0580326	SIRT7, MAFG
	1013	chr16	58914220	58914345	126	*	3	2.83981e-07	6.5974e-06	0.00269562	2.21051e-05	-0.082982	-0.0638043	RP11-410D17.2
	1014	chr12	12008666	12010034	1369	*	3	9.8184e-06	8.64937e-06	0.0020919	2.27111e-05	-0.0831381	-0.0545433	ETV6
	1015	chr12	116718617	116720133	1517	*	3	7.72667e-06	8.23294e-06	0.00180425	2.27288e-05	-0.0989932	-0.0551945
	1016	chr11	733086	733284	199	*	3	5.43875e-08	0.000223354	0.000528424	2.39571e-05	-0.0802484	-0.0518343
	1017	chr4	121983226	121983930	705	*	3	1.00936e-06	2.04658e-05	0.00117305	2.46912e-05	-0.0958161	-0.0582783	NDNF
	1018	chr10	459697	459968	272	*	3	4.26152e-07	1.00441e-05	0.00272042	2.64857e-05	-0.0641108	-0.054612	DIP2C
	1019	chr22	43369117	43369590	474	*	3	6.97323e-07	7.47152e-06	0.00300791	2.66794e-05	-0.0910627	-0.0612716	PACSIN2
	1020	chr6	3025064	3026244	1181	*	3	2.12926e-06	6.96584e-06	0.00464394	2.71252e-05	-0.0715429	-0.0630872	RP1-90J20.11
	1021	chr8	17762019	17763088	1070	*	3	1.03516e-06	1.19941e-05	0.00236028	2.84163e-05	-0.0813386	-0.0563643	FGL1
	1022	chr9	35758446	35759136	691	*	3	3.89757e-08	4.72929e-05	0.000220615	2.87216e-05	-0.0822658	-0.0583077	RGP1
	1023	chr3	15328890	15329313	424	*	3	2.10092e-08	0.0122048	0.000618473	2.92636e-05	-0.10479	-0.0666727	SH3BP5
	1024	chr1	203561580	203562205	626	*	3	3.62235e-07	1.01231e-05	0.00294619	3.04051e-05	-0.0895589	-0.0629356
	1025	chr6	90983735	90984706	972	*	3	5.79252e-06	7.66654e-06	0.00486993	3.0464e-05	0.0580973	0.0557255	BACH2
	1026	chr17	74593349	74594038	690	*	3	5.78974e-08	5.36109e-05	0.000825317	3.28027e-05	-0.0957426	-0.0579419
	1027	chr17	79124036	79125029	994	*	3	4.37526e-07	4.04281e-05	0.00146865	3.43254e-05	-0.0921834	-0.0610433	AATK
	1028	chr1	167442612	167443870	1259	*	3	2.86342e-05	1.28257e-05	0.00291357	3.66722e-05	0.0766534	0.0568176	CD247
	1029	chr20	62538983	62539861	879	*	3	1.12755e-05	1.16732e-05	0.0037295	3.88045e-05	-0.074313	-0.0526108	DNAJC5
	1030	chr7	118901	119499	599	*	3	7.95001e-08	6.19506e-05	0.00135205	4.04867e-05	-0.0973204	-0.0507963
	1031	chr16	72087550	72088622	1073	*	4	3.9921e-09	0.000164994	0.00127568	4.07594e-05	-0.0873532	-0.0526783	HP, HPR, TXNL4B
	1032	chr3	177166686	177167606	921	*	3	8.49676e-07	1.47856e-05	0.00355672	4.11019e-05	-0.0769933	-0.0524893	LINC00578
	1033	chr10	17038374	17038941	568	*	3	1.53467e-07	3.91422e-05	0.000946528	4.27337e-05	-0.0792904	-0.0515354	CUBN
	1034	chr15	85859614	85859984	371	*	3	1.53046e-06	1.3995e-05	0.00372971	4.30332e-05	0.0637509	0.0589899	ADAMTS7P4
	1035	chr8	1321727	1321883	157	*	3	8.24698e-07	1.17607e-05	0.00531159	4.46141e-05	-0.0778186	-0.0512142
	1036	chr4	159726672	159727390	719	*	3	2.04956e-07	2.81521e-05	0.000974522	4.67213e-05	-0.0959146	-0.0616103	FNIP2
	1037	chr13	21654291	21654772	482	*	3	1.02282e-06	1.75365e-05	0.0037632	4.91777e-05	-0.0858706	-0.0601566
	1038	chr12	103836118	103836805	688	*	3	1.24582e-07	6.98162e-05	0.000657992	4.97964e-05	-0.0944177	-0.0502785	C12orf42
	1039	chr16	474430	474937	508	*	4	1.09104e-07	0.000152897	0.00468565	5.14859e-05	-0.0746015	-0.0524366
	1040	chr4	74854940	74855383	444	*	3	9.58816e-08	4.30555e-05	0.00094382	5.24422e-05	-0.0876055	-0.0505072
	1041	chr11	118209338	118210017	680	*	3	2.1502e-06	1.81131e-05	0.00294656	5.56247e-05	0.0680467	0.05244	CD3D
	1042	chr2	199179829	199180751	923	*	3	3.35862e-05	1.56232e-05	0.00649154	5.89971e-05	-0.0581722	-0.0518123	PLCL1, AC005235.1
	1043	chr17	79970135	79970313	179	*	3	1.17238e-06	1.5917e-05	0.00651933	6.03587e-05	-0.0608288	-0.059686	ASPSCR1
	1044	chr1	161698374	161698821	448	*	3	1.71144e-06	2.08061e-05	0.00406321	6.63558e-05	-0.0794486	-0.050493
	1045	chr19	13951168	13951845	678	*	3	2.66303e-06	2.00512e-05	0.00488553	6.93262e-05	-0.0648481	-0.0546459
	1046	chr21	39810663	39811538	876	*	3	9.62727e-06	3.32252e-05	0.00258401	7.54081e-05	-0.0866131	-0.055471	ERG
	1047	chr6	24686728	24687380	653	*	3	2.26119e-07	0.000222486	0.00181118	8.33723e-05	-0.0814319	-0.054889	ACOT13
	1048	chr8	102507382	102507837	456	*	3	8.65055e-07	4.11066e-05	0.00186785	8.38718e-05	-0.0774335	-0.0520751	GRHL2
	1049	chr2	25873029	25874266	1238	*	3	1.05916e-06	5.58699e-05	0.002843	8.54556e-05	-0.0917045	-0.0584555	DTNB
	1050	chr21	34757152	34757377	226	*	4	5.33742e-06	1.62732e-05	0.0161833	9.5745e-05	0.0573224	0.0522488
	1051	chr12	124718401	124718939	539	*	3	5.9583e-06	2.9501e-05	0.00671801	9.73154e-05	-0.080915	-0.0605445	FAM101A
	1052	chr10	72254314	72254335	22	*	3	3.95574e-06	2.66844e-05	0.00767365	9.86924e-05	-0.0619811	-0.0551656	PALD1
	1053	chr1	56960861	56961513	653	*	3	5.59312e-07	0.00012313	0.00170202	0.00010651	-0.0907821	-0.0602885	PPAP2B
	1054	chr15	86171055	86171721	667	*	3	1.20067e-05	4.07325e-05	0.00673688	0.000127737	-0.0753572	-0.0502252	AKAP13, RP11-815J21.4
	1055	chr17	76929645	76930417	773	*	3	3.12331e-05	3.57526e-05	0.00942744	0.000132831	-0.0559127	-0.0505221
	1056	chr3	171873675	171874327	653	*	3	1.82485e-06	9.15566e-05	0.00314519	0.000144224	-0.0857851	-0.0554324	FNDC3B
	1057	chr19	55889013	55889611	599	*	3	2.48452e-06	6.32052e-05	0.0114801	0.000226274	-0.0573893	-0.0506925	TMEM190, CTD-2105E13.15
	1058	chr13	20251577	20252440	864	*	4	8.23659e-06	5.75591e-05	0.0139985	0.000238336	-0.0750115	-0.0509147	PSPC1
	1059	chr13	114263342	114263737	396	*	3	5.82384e-06	0.000131563	0.00339652	0.000284515	-0.0814052	-0.0531606	TFDP1
	1060	chr8	144625381	144626791	1411	*	3	0.000263759	0.000179644	0.00589556	0.000295072	-0.0703947	-0.0500066	RP11-661A12.5
	1061	chr14	69095057	69095231	175	*	3	6.20829e-05	0.000160013	0.0177691	0.00055309	-0.0594509	-0.0582994	RAD51B, CTD-2325P2.4
	1062	chr2	210074020	210074359	340	*	3	0.000257247	0.000499552	0.024062	0.001518	-0.0697601	-0.0510897
	1063	chr1	21619471	21619582	112	*	4	0.000377913	0.000441854	0.0478217	0.00206486	0.0547641	0.0510473	ECE1
	1064	chr7	27138360	27138974	615	*	3	0.00012788	0.00091807	0.0263528	0.00247991	-0.0670022	-0.050865	HOTAIRM1
